# Supplementary material for: Di-μ2-ethano­lato-octa­methyl­bis­(μ-4-methyl-5-sulfanyl­idene-4,5-dihydro-1H-1,2,4-triazol-1-ido-κ2 N 1:N 2)di-μ3-oxido-tetra­tin(IV)
Source: Acta Crystallogr Sect E Struct Rep Online. 2012 Nov 28;68(Pt 12):m1545. doi: 10.1107/S1600536812047708 (PMC3588786; doi:10.1107/S1600536812047708)
Supplement: Supplementary file 1 [file e-68-m1545-sup1.cif]

##############################################################################
#                                                                            #
# This CIF contains the data in a paper accepted for publication in          #
# Acta Crystallographica Section E. It conforms to the requirements of       #
# Notes for Authors for Acta Crystallographica Section E, and has been       #
# peer reviewed under the auspices of the IUCr Commission on Journals.       #
#                                                                            #
# Full details of the Crystallographic Information File format               #
# are given in the paper "The Crystallographic Information File (CIF):       #
# a New Standard Archive File for Crystallography" by S. R. Hall, F. H.      #
# Allen and I. D. Brown [Acta Cryst. (1991), A47, 655-685].                  #
#                                                                            #
# The current version of the core CIF dictionary is obtainable from          #
# ftp://ftp.iucr.org/pub/cif_core.dic.                                       #
#                                                                            #
# Software is freely available for graphical display of the structure(s)     #
# in this CIF. For information consult the CIF software page                 #
# http://www.iucr.org/resources/cif/software.                                #
#                                                                            #
# This file may be used for bona fide research purposes within the           #
# scientific community so long as proper attribution is given to the journal # 
# article from which it was obtained.                                        #
#                                                                            #
##############################################################################
data_global
_audit_creation_method     SHELXL-97
_journal_date_recd_electronic     2012-11-17
_journal_date_accepted     2012-11-20
_journal_name_full     'Acta Crystallographica, Section E'
_journal_year     2012
_journal_volume     68
_journal_issue     12
_journal_page_first     m1545
_journal_page_last     m1545
_journal_paper_category     QM
_journal_paper_doi     10.1107/S1600536812047708
_journal_coeditor_code     BT6863
_publ_contact_author
;
     Dr. Seik Weng Ng
     Department of Chemistry
     University of Malaya
     50603 Kuala Lumpur
     Malaysia
;
_publ_contact_author_email     seikweng@um.edu.my
_publ_contact_author_fax     '03 7967 4193'
_publ_contact_author_phone     '03 7967 6778'
_publ_section_title
;\
Di-\m~2~-ethanolato-octamethylbis(\m-4-methyl-5-sulfanylidene-4,5-dihydro-\
1<i>H</i>-1,2,4-triazol-1-ido-\k^2^<i>N</i>^1^:<i>N</i>^2^)di-\m~3~-oxido-\
tetratin(IV)
;
loop_
    _publ_author_name
    _publ_author_address
    'Najafi, Ezzatollah'
;
Department of Chemistry
General Campus
Shahid Beheshti University
Tehran 1983963113
Iran
;
    'Amini, Mostafa M.'
;
Department of Chemistry
General Campus
Shahid Beheshti University
Tehran 1983963113
Iran
;
    'Ng, Seik Weng'
;
Department of Chemistry
University of Malaya
50603 Kuala Lumpur
Malaysia
;
data_I
_audit_creation_method     SHELXL-97
_chemical_name_systematic
;
Di-\m~2~-ethanolato-octamethylbis(\m-4-methyl-5-sulfanylidene-4,5-dihydro-
1<i>H</i>-1,2,4-triazolido-\k^2^<i>N</i>^1^:<i>N</i>^2^)di-\m~3~-oxido-
tetratin(IV)
;
_chemical_name_common     ?
_chemical_formula_moiety     'C18 H42 N6 O4 S2 Sn4'
_chemical_formula_sum     'C18 H42 N6 O4 S2 Sn4'
_chemical_formula_iupac     '[Sn4 (C H3)8 (C2 H5 O)2 O2 (C3 H4 N3 S)2]'
_chemical_formula_weight     945.46
_chemical_melting_point     ?
_symmetry_cell_setting     monoclinic
_symmetry_space_group_name_H-M     'P 21/n'
_symmetry_space_group_name_Hall     '-P 2yn'
loop_
    _symmetry_equiv_pos_as_xyz
    'x, y, z'
    '-x+1/2, y+1/2, -z+1/2'
    '-x, -y, -z'
    'x-1/2, -y-1/2, z-1/2'
_cell_length_a     9.3965(4)
_cell_length_b     17.8939(7)
_cell_length_c     9.9084(4)
_cell_angle_alpha     90.00
_cell_angle_beta     103.036(4)
_cell_angle_gamma     90.00
_cell_volume     1623.06(11)
_cell_formula_units_Z     2
_cell_measurement_reflns_used     6388
_cell_measurement_theta_min     2.9236
_cell_measurement_theta_max     27.4991
_cell_measurement_temperature     100(2)
_exptl_crystal_description     prism
_exptl_crystal_colour     colorless
_exptl_crystal_size_max     0.30
_exptl_crystal_size_mid     0.25
_exptl_crystal_size_min     0.20
_exptl_crystal_density_diffrn     1.935
_exptl_crystal_density_meas     ?
_exptl_crystal_density_method     'not measured'
_exptl_crystal_F_000     912
_exptl_absorpt_coefficient_mu     3.202
_exptl_absorpt_correction_type     multi-scan
_exptl_absorpt_process_details     '(CrysAlis PRO; Agilent, 2012)'
_exptl_absorpt_correction_T_min     0.4467
_exptl_absorpt_correction_T_max     0.5668
_diffrn_ambient_temperature     100(2)
_diffrn_radiation_type     MoK\a
_diffrn_radiation_wavelength     0.71073
_diffrn_radiation_source     'SuperNova (Mo) X-ray Source'
_diffrn_radiation_monochromator     Mirror
_diffrn_measurement_device_type
                                   'Agilent SuperNova (Dual, Cu at zero, Atlas)'
_diffrn_measurement_method     '\w scan'
_diffrn_detector_area_resol_mean     10.4041
_diffrn_reflns_number     15728
_diffrn_reflns_av_R_equivalents     0.0365
_diffrn_reflns_av_sigmaI/netI     0.0312
_diffrn_reflns_theta_min     2.93
_diffrn_reflns_theta_max     27.56
_diffrn_reflns_theta_full     27.56
_diffrn_measured_fraction_theta_max     0.999
_diffrn_measured_fraction_theta_full     0.999
_diffrn_reflns_limit_h_min     -11
_diffrn_reflns_limit_h_max     12
_diffrn_reflns_limit_k_min     -23
_diffrn_reflns_limit_k_max     21
_diffrn_reflns_limit_l_min     -11
_diffrn_reflns_limit_l_max     12
_diffrn_standards_number     0
_diffrn_standards_interval_count     0
_diffrn_standards_interval_time     0
_diffrn_standards_decay_%     0
_reflns_number_total     3743
_reflns_number_gt     3280
_reflns_threshold_expression     I>2\s(I)
_refine_ls_structure_factor_coef     Fsqd
_refine_ls_matrix_type     full
_refine_ls_R_factor_all     0.0323
_refine_ls_R_factor_gt     0.0255
_refine_ls_wR_factor_gt     0.0614
_refine_ls_wR_factor_ref     0.0653
_refine_ls_goodness_of_fit_ref     1.038
_refine_ls_restrained_S_all     1.038
_refine_ls_number_reflns     3743
_refine_ls_number_parameters     155
_refine_ls_number_restraints     0
_refine_ls_hydrogen_treatment     constr
_refine_ls_weighting_scheme     calc
_refine_ls_weighting_details
         'calc w=1/[\s^2^(Fo^2^)+(0.0302P)^2^+2.3203P] where P=(Fo^2^+2Fc^2^)/3'
_atom_sites_solution_hydrogens     geom
_atom_sites_solution_primary     direct
_atom_sites_solution_secondary     difmap
_refine_ls_shift/su_max     0.001
_refine_ls_shift/su_mean     0.001
_refine_diff_density_max     0.750
_refine_diff_density_min     -0.669
_refine_ls_extinction_method     none
_refine_ls_extinction_coef     ?
loop_
    _atom_type_symbol
    _atom_type_description
    _atom_type_scat_dispersion_real
    _atom_type_scat_dispersion_imag
    _atom_type_scat_source
    'C' 'C' 0.0033 0.0016
                         'International Tables Vol C Tables 4.2.6.8 and 6.1.1.4'
    'H' 'H' 0.0000 0.0000
                         'International Tables Vol C Tables 4.2.6.8 and 6.1.1.4'
    'N' 'N' 0.0061 0.0033
                         'International Tables Vol C Tables 4.2.6.8 and 6.1.1.4'
    'O' 'O' 0.0106 0.0060
                         'International Tables Vol C Tables 4.2.6.8 and 6.1.1.4'
    'S' 'S' 0.1246 0.1234
                         'International Tables Vol C Tables 4.2.6.8 and 6.1.1.4'
    'Sn' 'Sn' -0.6537 1.4246
                         'International Tables Vol C Tables 4.2.6.8 and 6.1.1.4'
_computing_data_collection     'CrysAlis PRO (Agilent, 2012)'
_computing_cell_refinement     'CrysAlis PRO (Agilent, 2012)'
_computing_data_reduction     'CrysAlis PRO (Agilent, 2012)'
_computing_structure_solution     'SHELXS97 (Sheldrick, 2008)'
_computing_structure_refinement     'SHELXL97 (Sheldrick, 2008)'
_computing_molecular_graphics     'X-SEED (Barbour, 2001)'
_computing_publication_material     'publCIF (Westrip, 2010)'
loop_
    _atom_site_type_symbol
    _atom_site_label
    _atom_site_fract_x
    _atom_site_fract_y
    _atom_site_fract_z
    _atom_site_U_iso_or_equiv
    _atom_site_adp_type
    _atom_site_calc_flag
    _atom_site_refinement_flags
    _atom_site_occupancy
    _atom_site_symmetry_multiplicity
    _atom_site_disorder_assembly
    _atom_site_disorder_group
    Sn Sn1 0.37077(2) 0.436391(12) 0.49959(2) 0.01497(7) Uani d . 1 1 . .
    Sn Sn2 0.70638(2) 0.467990(13) 0.80539(2) 0.01507(7) Uani d . 1 1 . .
    S S1 0.69104(11) 0.33447(6) 1.09067(10) 0.0342(2) Uani d . 1 1 . .
    O O1 0.5639(2) 0.48179(13) 0.6221(2) 0.0182(5) Uani d . 1 1 . .
    O O2 0.7909(3) 0.55849(14) 0.7058(2) 0.0200(5) Uani d . 1 1 . .
    N N1 0.4168(3) 0.36557(17) 0.7393(3) 0.0224(6) Uani d . 1 1 . .
    N N2 0.5475(3) 0.37949(17) 0.8347(3) 0.0199(6) Uani d . 1 1 . .
    N N3 0.4324(3) 0.29205(17) 0.9189(3) 0.0233(6) Uani d . 1 1 . .
    C C1 0.4547(4) 0.3342(2) 0.4438(4) 0.0253(8) Uani d . 1 1 . .
    H H1A 0.5373 0.3442 0.4012 0.038 Uiso calc R 1 1 . .
    H H1B 0.3782 0.3076 0.3777 0.038 Uiso calc R 1 1 . .
    H H1C 0.4877 0.3034 0.5268 0.038 Uiso calc R 1 1 . .
    C C2 0.2100(4) 0.4864(2) 0.5902(4) 0.0265(8) Uani d . 1 1 . .
    H H2A 0.2210 0.5408 0.5902 0.040 Uiso calc R 1 1 . .
    H H2B 0.2221 0.4686 0.6857 0.040 Uiso calc R 1 1 . .
    H H2C 0.1125 0.4727 0.5366 0.040 Uiso calc R 1 1 . .
    C C3 0.8781(4) 0.3928(2) 0.7987(4) 0.0276(8) Uani d . 1 1 . .
    H H3A 0.9637 0.4208 0.7859 0.041 Uiso calc R 1 1 . .
    H H3B 0.8469 0.3579 0.7214 0.041 Uiso calc R 1 1 . .
    H H3C 0.9034 0.3647 0.8858 0.041 Uiso calc R 1 1 . .
    C C4 0.6810(4) 0.5344(2) 0.9736(3) 0.0247(8) Uani d . 1 1 . .
    H H4A 0.7441 0.5785 0.9803 0.037 Uiso calc R 1 1 . .
    H H4B 0.7081 0.5054 1.0594 0.037 Uiso calc R 1 1 . .
    H H4C 0.5789 0.5504 0.9595 0.037 Uiso calc R 1 1 . .
    C C5 0.3523(4) 0.3131(2) 0.7935(3) 0.0236(7) Uani d . 1 1 . .
    H H5 0.2603 0.2921 0.7505 0.028 Uiso calc R 1 1 . .
    C C6 0.4001(5) 0.2340(2) 1.0099(4) 0.0343(9) Uani d . 1 1 . .
    H H6A 0.3039 0.2124 0.9699 0.051 Uiso calc R 1 1 . .
    H H6B 0.3999 0.2555 1.1008 0.051 Uiso calc R 1 1 . .
    H H6C 0.4747 0.1948 1.0204 0.051 Uiso calc R 1 1 . .
    C C7 0.5556(4) 0.3356(2) 0.9450(3) 0.0212(7) Uani d . 1 1 . .
    C C8 0.9254(4) 0.5956(2) 0.7578(4) 0.0239(7) Uani d . 1 1 . .
    H H8A 0.9841 0.5950 0.6864 0.029 Uiso calc R 1 1 . .
    H H8B 0.9809 0.5685 0.8400 0.029 Uiso calc R 1 1 . .
    C C9 0.9025(5) 0.6751(2) 0.7972(5) 0.0381(10) Uani d . 1 1 . .
    H H9A 0.9974 0.6990 0.8327 0.057 Uiso calc R 1 1 . .
    H H9B 0.8458 0.6758 0.8689 0.057 Uiso calc R 1 1 . .
    H H9C 0.8493 0.7024 0.7155 0.057 Uiso calc R 1 1 . .
loop_
    _atom_site_aniso_label
    _atom_site_aniso_U_11
    _atom_site_aniso_U_22
    _atom_site_aniso_U_33
    _atom_site_aniso_U_12
    _atom_site_aniso_U_13
    _atom_site_aniso_U_23
    Sn1 0.01475(12) 0.01498(13) 0.01399(11) -0.00248(8) 0.00072(8) 0.00005(8)
    Sn2 0.01482(12) 0.01626(13) 0.01265(11) 0.00072(8) -0.00002(8) -0.00025(8)
    S1 0.0269(5) 0.0421(6) 0.0294(5) 0.0007(4) -0.0028(4) 0.0170(4)
    O1 0.0186(12) 0.0190(12) 0.0146(11) -0.0030(10) -0.0011(9) 0.0042(9)
    O2 0.0177(12) 0.0203(13) 0.0190(12) -0.0075(10) -0.0018(9) 0.0009(9)
    N1 0.0239(16) 0.0221(16) 0.0198(14) -0.0062(13) 0.0017(11) -0.0017(11)
    N2 0.0179(14) 0.0235(16) 0.0154(13) -0.0038(12) -0.0021(10) 0.0026(11)
    N3 0.0275(17) 0.0184(16) 0.0251(15) -0.0027(13) 0.0083(12) 0.0011(12)
    C1 0.031(2) 0.022(2) 0.0214(17) 0.0031(16) 0.0031(14) -0.0010(14)
    C2 0.0229(19) 0.036(2) 0.0215(17) 0.0055(16) 0.0056(14) -0.0044(15)
    C3 0.0238(19) 0.025(2) 0.034(2) 0.0090(16) 0.0073(15) 0.0025(15)
    C4 0.029(2) 0.027(2) 0.0198(17) -0.0050(16) 0.0076(14) -0.0073(14)
    C5 0.0273(19) 0.0212(19) 0.0222(17) -0.0050(15) 0.0056(14) -0.0048(13)
    C6 0.043(2) 0.024(2) 0.039(2) -0.0082(18) 0.0167(18) 0.0084(16)
    C7 0.0218(18) 0.0180(18) 0.0242(17) 0.0023(14) 0.0062(13) 0.0017(13)
    C8 0.0184(17) 0.025(2) 0.0285(18) -0.0033(15) 0.0049(14) -0.0017(14)
    C9 0.030(2) 0.030(2) 0.050(3) -0.0106(18) 0.0016(18) -0.0093(18)
loop_
    _geom_bond_atom_site_label_1
    _geom_bond_atom_site_label_2
    _geom_bond_site_symmetry_2
    _geom_bond_distance
    _geom_bond_publ_flag
    Sn1 O1 3_666 2.076(2) ?
    Sn1 O1 . 2.106(2) ?
    Sn1 C1 . 2.114(4) ?
    Sn1 C2 . 2.121(4) ?
    Sn1 O2 3_666 2.250(2) ?
    Sn1 N1 . 2.641(3) ?
    Sn2 O1 . 2.013(2) ?
    Sn2 C4 . 2.105(3) ?
    Sn2 C3 . 2.114(4) ?
    Sn2 O2 . 2.140(2) ?
    Sn2 N2 . 2.240(3) ?
    S1 C7 . 1.695(4) ?
    O1 Sn1 3_666 2.076(2) ?
    O2 C8 . 1.418(4) ?
    O2 Sn1 3_666 2.250(2) ?
    N1 C5 . 1.297(5) ?
    N1 N2 . 1.393(4) ?
    N2 C7 . 1.334(4) ?
    N3 C5 . 1.353(4) ?
    N3 C7 . 1.371(5) ?
    N3 C6 . 1.452(5) ?
    C1 H1A . 0.9800 ?
    C1 H1B . 0.9800 ?
    C1 H1C . 0.9800 ?
    C2 H2A . 0.9800 ?
    C2 H2B . 0.9800 ?
    C2 H2C . 0.9800 ?
    C3 H3A . 0.9800 ?
    C3 H3B . 0.9800 ?
    C3 H3C . 0.9800 ?
    C4 H4A . 0.9800 ?
    C4 H4B . 0.9800 ?
    C4 H4C . 0.9800 ?
    C5 H5 . 0.9500 ?
    C6 H6A . 0.9800 ?
    C6 H6B . 0.9800 ?
    C6 H6C . 0.9800 ?
    C8 C9 . 1.503(6) ?
    C8 H8A . 0.9900 ?
    C8 H8B . 0.9900 ?
    C9 H9A . 0.9800 ?
    C9 H9B . 0.9800 ?
    C9 H9C . 0.9800 ?
loop_
    _geom_angle_atom_site_label_1
    _geom_angle_atom_site_label_2
    _geom_angle_atom_site_label_3
    _geom_angle_site_symmetry_1
    _geom_angle_site_symmetry_3
    _geom_angle
    _geom_angle_publ_flag
    O1 Sn1 O1 3_666 . 74.55(9) ?
    O1 Sn1 C1 3_666 . 106.36(12) ?
    O1 Sn1 C1 . . 99.22(12) ?
    O1 Sn1 C2 3_666 . 106.31(13) ?
    O1 Sn1 C2 . . 101.36(12) ?
    C1 Sn1 C2 . . 144.96(16) ?
    O1 Sn1 O2 3_666 3_666 70.95(8) ?
    O1 Sn1 O2 . 3_666 145.49(9) ?
    C1 Sn1 O2 . 3_666 90.83(12) ?
    C2 Sn1 O2 . 3_666 88.04(12) ?
    O1 Sn1 N1 3_666 . 148.36(9) ?
    O1 Sn1 N1 . . 73.83(9) ?
    C1 Sn1 N1 . . 79.92(12) ?
    C2 Sn1 N1 . . 79.00(12) ?
    O2 Sn1 N1 3_666 . 140.66(9) ?
    O1 Sn2 C4 . . 118.29(13) ?
    O1 Sn2 C3 . . 114.01(12) ?
    C4 Sn2 C3 . . 127.46(15) ?
    O1 Sn2 O2 . . 74.44(9) ?
    C4 Sn2 O2 . . 93.32(12) ?
    C3 Sn2 O2 . . 95.86(13) ?
    O1 Sn2 N2 . . 82.92(9) ?
    C4 Sn2 N2 . . 95.66(13) ?
    C3 Sn2 N2 . . 95.15(14) ?
    O2 Sn2 N2 . . 157.27(9) ?
    Sn2 O1 Sn1 . 3_666 112.77(11) ?
    Sn2 O1 Sn1 . . 141.62(12) ?
    Sn1 O1 Sn1 3_666 . 105.45(9) ?
    C8 O2 Sn2 . . 125.4(2) ?
    C8 O2 Sn1 . 3_666 132.4(2) ?
    Sn2 O2 Sn1 . 3_666 101.70(9) ?
    C5 N1 N2 . . 105.8(3) ?
    C5 N1 Sn1 . . 136.2(2) ?
    N2 N1 Sn1 . . 117.7(2) ?
    C7 N2 N1 . . 109.2(3) ?
    C7 N2 Sn2 . . 127.3(2) ?
    N1 N2 Sn2 . . 123.4(2) ?
    C5 N3 C7 . . 106.7(3) ?
    C5 N3 C6 . . 128.2(3) ?
    C7 N3 C6 . . 125.1(3) ?
    Sn1 C1 H1A . . 109.5 ?
    Sn1 C1 H1B . . 109.5 ?
    H1A C1 H1B . . 109.5 ?
    Sn1 C1 H1C . . 109.5 ?
    H1A C1 H1C . . 109.5 ?
    H1B C1 H1C . . 109.5 ?
    Sn1 C2 H2A . . 109.5 ?
    Sn1 C2 H2B . . 109.5 ?
    H2A C2 H2B . . 109.5 ?
    Sn1 C2 H2C . . 109.5 ?
    H2A C2 H2C . . 109.5 ?
    H2B C2 H2C . . 109.5 ?
    Sn2 C3 H3A . . 109.5 ?
    Sn2 C3 H3B . . 109.5 ?
    H3A C3 H3B . . 109.5 ?
    Sn2 C3 H3C . . 109.5 ?
    H3A C3 H3C . . 109.5 ?
    H3B C3 H3C . . 109.5 ?
    Sn2 C4 H4A . . 109.5 ?
    Sn2 C4 H4B . . 109.5 ?
    H4A C4 H4B . . 109.5 ?
    Sn2 C4 H4C . . 109.5 ?
    H4A C4 H4C . . 109.5 ?
    H4B C4 H4C . . 109.5 ?
    N1 C5 N3 . . 111.5(3) ?
    N1 C5 H5 . . 124.3 ?
    N3 C5 H5 . . 124.3 ?
    N3 C6 H6A . . 109.5 ?
    N3 C6 H6B . . 109.5 ?
    H6A C6 H6B . . 109.5 ?
    N3 C6 H6C . . 109.5 ?
    H6A C6 H6C . . 109.5 ?
    H6B C6 H6C . . 109.5 ?
    N2 C7 N3 . . 106.8(3) ?
    N2 C7 S1 . . 126.7(3) ?
    N3 C7 S1 . . 126.4(3) ?
    O2 C8 C9 . . 111.7(3) ?
    O2 C8 H8A . . 109.3 ?
    C9 C8 H8A . . 109.3 ?
    O2 C8 H8B . . 109.3 ?
    C9 C8 H8B . . 109.3 ?
    H8A C8 H8B . . 108.0 ?
    C8 C9 H9A . . 109.5 ?
    C8 C9 H9B . . 109.5 ?
    H9A C9 H9B . . 109.5 ?
    C8 C9 H9C . . 109.5 ?
    H9A C9 H9C . . 109.5 ?
    H9B C9 H9C . . 109.5 ?
loop_
    _geom_torsion_atom_site_label_1
    _geom_torsion_atom_site_label_2
    _geom_torsion_atom_site_label_3
    _geom_torsion_atom_site_label_4
    _geom_torsion_site_symmetry_1
    _geom_torsion_site_symmetry_2
    _geom_torsion_site_symmetry_3
    _geom_torsion_site_symmetry_4
    _geom_torsion
    _geom_torsion_publ_flag
    C4 Sn2 O1 Sn1 . . . 3_666 88.55(16) ?
    C3 Sn2 O1 Sn1 . . . 3_666 -86.31(16) ?
    O2 Sn2 O1 Sn1 . . . 3_666 3.23(10) ?
    N2 Sn2 O1 Sn1 . . . 3_666 -178.81(13) ?
    C4 Sn2 O1 Sn1 . . . . -96.9(2) ?
    C3 Sn2 O1 Sn1 . . . . 88.2(2) ?
    O2 Sn2 O1 Sn1 . . . . 177.8(2) ?
    N2 Sn2 O1 Sn1 . . . . -4.3(2) ?
    O1 Sn1 O1 Sn2 3_666 . . . -174.8(3) ?
    C1 Sn1 O1 Sn2 . . . . -70.2(2) ?
    C2 Sn1 O1 Sn2 . . . . 81.3(2) ?
    O2 Sn1 O1 Sn2 3_666 . . . -175.41(15) ?
    N1 Sn1 O1 Sn2 . . . . 6.38(19) ?
    O1 Sn1 O1 Sn1 3_666 . . 3_666 0.0 ?
    C1 Sn1 O1 Sn1 . . . 3_666 104.54(13) ?
    C2 Sn1 O1 Sn1 . . . 3_666 -103.98(14) ?
    O2 Sn1 O1 Sn1 3_666 . . 3_666 -0.7(2) ?
    N1 Sn1 O1 Sn1 . . . 3_666 -178.86(13) ?
    O1 Sn2 O2 C8 . . . . -175.8(3) ?
    C4 Sn2 O2 C8 . . . . 65.7(3) ?
    C3 Sn2 O2 C8 . . . . -62.5(3) ?
    N2 Sn2 O2 C8 . . . . 178.9(3) ?
    O1 Sn2 O2 Sn1 . . . 3_666 -2.81(9) ?
    C4 Sn2 O2 Sn1 . . . 3_666 -121.28(13) ?
    C3 Sn2 O2 Sn1 . . . 3_666 110.52(13) ?
    N2 Sn2 O2 Sn1 . . . 3_666 -8.1(3) ?
    O1 Sn1 N1 C5 3_666 . . . 178.2(3) ?
    O1 Sn1 N1 C5 . . . . -179.7(4) ?
    C1 Sn1 N1 C5 . . . . -76.9(4) ?
    C2 Sn1 N1 C5 . . . . 75.0(4) ?
    O2 Sn1 N1 C5 3_666 . . . 1.9(4) ?
    O1 Sn1 N1 N2 3_666 . . . -9.0(3) ?
    O1 Sn1 N1 N2 . . . . -6.9(2) ?
    C1 Sn1 N1 N2 . . . . 95.9(3) ?
    C2 Sn1 N1 N2 . . . . -112.3(3) ?
    O2 Sn1 N1 N2 3_666 . . . 174.7(2) ?
    C5 N1 N2 C7 . . . . -1.2(4) ?
    Sn1 N1 N2 C7 . . . . -176.1(2) ?
    C5 N1 N2 Sn2 . . . . -177.7(2) ?
    Sn1 N1 N2 Sn2 . . . . 7.5(3) ?
    O1 Sn2 N2 C7 . . . . -179.2(3) ?
    C4 Sn2 N2 C7 . . . . -61.3(3) ?
    C3 Sn2 N2 C7 . . . . 67.2(3) ?
    O2 Sn2 N2 C7 . . . . -174.1(3) ?
    O1 Sn2 N2 N1 . . . . -3.4(3) ?
    C4 Sn2 N2 N1 . . . . 114.5(3) ?
    C3 Sn2 N2 N1 . . . . -117.0(3) ?
    O2 Sn2 N2 N1 . . . . 1.7(4) ?
    N2 N1 C5 N3 . . . . 0.3(4) ?
    Sn1 N1 C5 N3 . . . . 173.6(2) ?
    C7 N3 C5 N1 . . . . 0.7(4) ?
    C6 N3 C5 N1 . . . . -178.0(4) ?
    N1 N2 C7 N3 . . . . 1.7(4) ?
    Sn2 N2 C7 N3 . . . . 177.9(2) ?
    N1 N2 C7 S1 . . . . -177.6(3) ?
    Sn2 N2 C7 S1 . . . . -1.3(5) ?
    C5 N3 C7 N2 . . . . -1.5(4) ?
    C6 N3 C7 N2 . . . . 177.3(3) ?
    C5 N3 C7 S1 . . . . 177.8(3) ?
    C6 N3 C7 S1 . . . . -3.4(5) ?
    Sn2 O2 C8 C9 . . . . -112.7(3) ?
    Sn1 O2 C8 C9 3_666 . . . 76.5(4) ?
