# Supplementary material for: Di-μ2-ethano­lato-octa­methyl­bis­(μ-4-methyl-5-sulfanyl­idene-4,5-dihydro-1H-1,2,4-triazol-1-ido-κ2 N 1:N 2)di-μ3-oxido-tetra­tin(IV)
Source: Acta Crystallogr Sect E Struct Rep Online. 2012 Nov 28;68(Pt 12):m1545. doi: 10.1107/S1600536812047708 (PMC3588786; doi:10.1107/S1600536812047708)
Supplement: Supplementary file 2 [file e-68-m1545-Isup2.hkl]

# 
# h,k,l, Fc-squared, Fo-squared, sigma(Fo-squared) and status flag 
# 
data_I
_shelx_title '  P21/n' 
_shelx_refln_list_code          4 
_shelx_F_calc_maximum      370.97 
_exptl_crystal_F_000       912.00 
_reflns_d_resolution_high  0.7681 
 
loop_ 
 _symmetry_equiv_pos_as_xyz 
 'x, y, z' 
 '-x+1/2, y+1/2, -z+1/2' 
 '-x, -y, -z' 
 'x-1/2, -y-1/2, z-1/2' 
 
_cell_length_a     9.3965 
_cell_length_b    17.8939 
_cell_length_c     9.9084 
_cell_angle_alpha  90.000 
_cell_angle_beta  103.036 
_cell_angle_gamma  90.000 
 
_shelx_F_squared_multiplier     1.000 
 
loop_ 
 _refln_index_h 
 _refln_index_k 
 _refln_index_l 
 _refln_F_squared_calc 
 _refln_F_squared_meas 
 _refln_F_squared_sigma 
 _refln_observed_status 
   2   0   0    17908.06    17488.67    725.63 o 
   4   0   0     9001.53    10269.89    212.44 o 
   6   0   0        5.51       45.65     18.07 o 
   8   0   0      358.02      272.38     53.36 o 
  10   0   0     2925.04     2464.95    234.57 o 
   2   1   0     4239.60     4181.09     69.87 o 
   3   1   0    43373.11    43151.96    513.75 o 
   4   1   0     3393.41     3333.45     59.74 o 
   5   1   0     2591.89     2263.29     46.31 o 
   6   1   0    10774.00    10927.69    140.80 o 
   7   1   0      640.48      630.42     35.21 o 
   8   1   0      658.77      572.83     42.19 o 
   9   1   0     2954.74     2864.50    165.90 o 
  10   1   0      705.50      597.89    104.20 o 
  11   1   0     2703.00     2529.71    175.75 o 
   1   2   0     1263.02     1286.38     70.47 o 
   2   2   0    34290.37    33981.77    505.80 o 
   3   2   0    19104.55    19201.99    256.23 o 
   4   2   0       99.14      135.31     18.20 o 
   5   2   0     5281.46     5393.78     89.42 o 
   6   2   0      309.53      433.43     27.75 o 
   7   2   0     6050.43     5922.18    118.69 o 
   8   2   0       99.11       90.18     24.16 o 
   9   2   0     4801.62     4398.05    209.42 o 
  10   2   0     2044.37     1907.64    145.64 o 
  11   2   0      125.38       48.76     54.22 o 
   1   3   0      690.94      762.24     30.80 o 
   2   3   0     4514.80     4647.37     70.19 o 
   3   3   0    12963.74    13363.12    193.62 o 
   4   3   0     1240.52     1426.93     46.02 o 
   5   3   0      800.57      883.86     35.02 o 
   6   3   0    39101.54    39609.57    420.83 o 
   7   3   0      449.42      452.59     40.00 o 
   8   3   0     4040.79     4155.19    145.83 o 
   9   3   0     3837.42     3757.01    194.58 o 
  10   3   0     2356.08     2281.46    157.60 o 
  11   3   0      507.53      455.74     85.14 o 
   0   4   0     6231.84     6470.88    221.16 o 
   1   4   0     3079.99     3281.32     86.56 o 
   2   4   0    17670.13    18270.95    273.22 o 
   3   4   0    10668.24    10430.50    155.15 o 
   4   4   0     3100.31     3245.33     74.34 o 
   5   4   0    14616.32    15395.36    200.68 o 
   6   4   0       26.70       55.69     19.86 o 
   7   4   0     3081.04     3066.52    101.68 o 
   8   4   0      945.84      957.21     71.42 o 
   9   4   0     6925.78     6911.36    272.81 o 
  10   4   0     1758.15     1695.42    189.02 o 
  11   4   0        4.07      -50.13     50.13 o 
   1   5   0     1309.31     1405.75     40.02 o 
   2   5   0     9240.21     9204.31    154.48 o 
   3   5   0      748.84      792.14     31.46 o 
   4   5   0     5073.81     5228.09    105.08 o 
   5   5   0     9528.41     9378.12    149.30 o 
   6   5   0    32350.50    33420.07    528.75 o 
   7   5   0     8111.98     8389.10    223.43 o 
   8   5   0     6197.24     5784.77    172.49 o 
   9   5   0       54.62       50.07     72.07 o 
  10   5   0      649.47      687.12     92.20 o 
  11   5   0      236.43      256.47     71.12 o 
   0   6   0     1057.08      951.48     75.23 o 
   1   6   0       24.97       71.63     13.71 o 
   2   6   0     2540.94     2407.75     55.00 o 
   3   6   0    19825.76    18827.74    386.42 o 
   4   6   0    14295.96    15040.56    339.33 o 
   5   6   0     8574.84     8816.03    140.78 o 
   6   6   0       15.23       44.66     36.25 o 
   7   6   0     2492.24     2552.11    131.33 o 
   8   6   0    11506.36    11501.52    242.30 o 
   9   6   0    10028.45     9938.92    346.05 o 
  10   6   0     1089.04     1179.58    386.45 o 
  11   6   0      757.73      896.23    115.72 o 
   1   7   0     1193.17      989.00     41.28 o 
   2   7   0     4414.08     4684.19     80.09 o 
   3   7   0     6346.21     6581.13    126.30 o 
   4   7   0    14882.12    14665.57    411.13 o 
   5   7   0     8974.09     9227.96    182.24 o 
   6   7   0    19626.38    20033.37    330.22 o 
   7   7   0    11793.95    11589.32    210.89 o 
   8   7   0     9213.09     9401.47    193.02 o 
   9   7   0     1162.35     1062.24     91.12 o 
  10   7   0       16.17       27.43     33.59 o 
  11   7   0     2140.65     2359.46    147.85 o 
   0   8   0    29126.92    28729.39    859.34 o 
   1   8   0    22699.08    23471.55    359.03 o 
   2   8   0     1885.99     2007.13     47.69 o 
   3   8   0     6067.08     5721.87    168.29 o 
   4   8   0    11826.01    12478.29    202.04 o 
   5   8   0     1161.98     1090.80     41.08 o 
   6   8   0     1332.26     1279.09     53.20 o 
   7   8   0     1677.68     1562.46     64.06 o 
   8   8   0     4735.21     4807.28    127.38 o 
   9   8   0     4149.70     4350.46    249.14 o 
  10   8   0       77.48        7.75     29.31 o 
  11   8   0     2182.10     2389.30    149.98 o 
   1   9   0    11540.37    12087.53    216.26 o 
   2   9   0    15435.82    15667.99    258.34 o 
   3   9   0    18426.82    17879.07    340.96 o 
   4   9   0     9111.57     9054.05    137.17 o 
   5   9   0      263.40      290.35     27.25 o 
   6   9   0     3597.31     3558.76     84.93 o 
   7   9   0     2265.33     2318.24     78.31 o 
   8   9   0     2127.55     2182.40     94.91 o 
   9   9   0     1235.76     1273.29    101.60 o 
  10   9   0     2591.78     2599.32    150.47 o 
   0  10   0    20592.43    21891.48    710.72 o 
   1  10   0    29828.85    32683.76    560.45 o 
   2  10   0     5528.73     5674.94    124.78 o 
   3  10   0      421.02      378.62     22.48 o 
   4  10   0     1655.97     1533.13     49.03 o 
   5  10   0      762.26      786.77     39.95 o 
   6  10   0      699.51      697.41     44.12 o 
   7  10   0      657.76      718.53     42.53 o 
   8  10   0      236.23      340.83     41.87 o 
   9  10   0      149.84      137.50     44.49 o 
  10  10   0      418.63      394.79    106.08 o 
   1  11   0     2760.35     2824.04     89.71 o 
   2  11   0    18052.88    18440.88    435.82 o 
   3  11   0     3705.49     3503.81     80.81 o 
   4  11   0     2213.87     2169.08     69.18 o 
   5  11   0      405.94      398.78     29.23 o 
   6  11   0      330.68      298.90     28.64 o 
   7  11   0      705.68      717.60     51.27 o 
   8  11   0      616.19      526.30     68.30 o 
   9  11   0      988.51     1084.68     94.38 o 
  10  11   0     5228.91     5688.98    231.45 o 
   0  12   0     3129.73     3058.75    398.14 o 
   1  12   0    21898.33    23919.49    378.46 o 
   2  12   0     3554.22     3810.66    131.56 o 
   3  12   0      479.51      481.16     38.68 o 
   4  12   0     1303.65     1250.97     53.11 o 
   5  12   0     1995.33     1897.11     62.20 o 
   6  12   0        6.49       -2.33      9.81 o 
   7  12   0      576.61      505.88     41.62 o 
   8  12   0      675.30      488.50     67.24 o 
   9  12   0      514.94      540.28     73.88 o 
  10  12   0      776.78      770.95    106.08 o 
   1  13   0       30.90       69.16     23.11 o 
   2  13   0    21527.29    21268.41    422.00 o 
   3  13   0      690.53      732.15     50.00 o 
   4  13   0     1061.06      924.85     47.28 o 
   5  13   0     8331.04     7777.42    354.93 o 
   6  13   0      216.07      204.51     27.57 o 
   7  13   0     6438.74     6868.03    234.30 o 
   8  13   0      556.75      628.50     77.87 o 
   9  13   0      156.33      216.05     56.34 o 
   0  14   0     1416.01     1355.67     85.20 o 
   1  14   0    11021.77    11110.71    251.62 o 
   2  14   0     5775.12     5509.09    132.98 o 
   3  14   0      438.42      362.95     32.46 o 
   4  14   0     8086.88     8293.87    288.14 o 
   5  14   0     1585.47     1122.94    120.12 o 
   6  14   0       78.09       28.60     50.50 o 
   7  14   0      132.11      251.00     55.92 o 
   8  14   0     6571.36     6883.59    319.69 o 
   9  14   0       27.39       -0.29     41.07 o 
   1  15   0     1819.71     1688.28     81.53 o 
   2  15   0     1452.33     1343.30     67.72 o 
   3  15   0      157.49      136.60     21.47 o 
   4  15   0      310.76      408.79     72.50 o 
   5  15   0    24573.28    25252.59    661.97 o 
   6  15   0      251.41      196.01     62.21 o 
   7  15   0    12898.06    13800.31    465.49 o 
   8  15   0        7.76       27.83     54.99 o 
   9  15   0        1.53       38.39     52.24 o 
   0  16   0       43.58       44.30     48.89 o 
   1  16   0      885.59      855.94     50.78 o 
   2  16   0     3778.32     3563.42     75.44 o 
   3  16   0       20.49       32.42     11.09 o 
   4  16   0    12299.41    12441.95    404.42 o 
   5  16   0       28.54       66.29     54.57 o 
   6  16   0       45.68       58.40    101.51 o 
   7  16   0       11.90       57.13     57.64 o 
   8  16   0     9657.13    10471.75    412.00 o 
   1  17   0      498.36      388.21     39.71 o 
   2  17   0     3262.25     3238.26    176.74 o 
   3  17   0       73.75       48.35     17.87 o 
   4  17   0      785.13      831.76    100.06 o 
   5  17   0     8044.68     7968.63    321.82 o 
   6  17   0      176.55      131.78     58.22 o 
   7  17   0     9833.77    10974.71    416.95 o 
   8  17   0      119.71       21.32     65.64 o 
   0  18   0        3.69      -12.89     48.67 o 
   1  18   0     5882.05     6035.42    256.63 o 
   2  18   0     1988.92     2017.54     93.56 o 
   3  18   0        0.82       -1.58     39.27 o 
   4  18   0     3699.12     3557.75    166.54 o 
   5  18   0     2111.26     2172.80    184.38 o 
   6  18   0       71.66        9.52     95.72 o 
   7  18   0      560.09      445.98     92.90 o 
   1  19   0        3.18       94.04     48.99 o 
   2  19   0     4834.41     4956.52    238.37 o 
   3  19   0      756.97      684.50     94.02 o 
   4  19   0     1159.07      963.97    110.33 o 
   5  19   0     2287.42     2381.17    175.79 o 
   6  19   0     1198.64     1076.74    130.16 o 
   0  20   0     3560.96     3482.43    287.80 o 
   1  20   0     6815.42     6810.24    291.67 o 
   2  20   0      850.13      873.96    105.90 o 
   3  20   0        0.44       50.04     53.28 o 
   4  20   0       77.19      169.97     59.96 o 
   5  20   0      987.00      899.06    189.28 o 
   6  20   0        3.20      -30.30     43.67 o 
   1  21   0     2339.37     2547.92    251.87 o 
   2  21   0     4959.85     5280.93    261.17 o 
   3  21   0     1385.24     1250.70    130.30 o 
   4  21   0     1696.10     1552.76    148.28 o 
   5  21   0       51.07      -15.37     62.72 o 
   0  22   0     5028.38     5625.19    390.84 o 
   1  22   0     6406.76     7138.58    317.50 o 
   2  22   0      170.09      156.05     90.66 o 
   3  22   0      629.94      535.69     90.50 o 
   1  23   0     1048.20     1187.02    129.23 o 
 -11   0   1        8.19      -33.44     81.90 o 
  -9   0   1      592.02      316.64     92.74 o 
  -7   0   1    29650.54    28292.96    626.45 o 
  -5   0   1    12166.22    11343.54    319.67 o 
  -3   0   1     2812.75     2468.86    202.48 o 
   1   0   1    15888.41    17262.21    477.97 o 
   3   0   1     1136.57     1174.08     39.88 o 
   5   0   1    44650.03    45252.91    576.78 o 
   7   0   1    12145.02    11164.93    326.07 o 
   9   0   1     5889.11     6045.88    245.75 o 
  11   0   1    12252.16    12540.04    615.52 o 
 -12   1   1      797.17      719.09    141.14 o 
 -11   1   1      302.58      148.67    109.14 o 
 -10   1   1      204.65      128.75     59.81 o 
  -9   1   1      431.23      350.34     69.80 o 
  -8   1   1     2839.92     2551.75    111.32 o 
  -7   1   1      578.33      592.24     49.54 o 
  -6   1   1    12612.85    12240.08    226.26 o 
  -5   1   1     1249.34     1394.55     58.13 o 
  -4   1   1    59915.14    56764.76    781.46 o 
  -3   1   1       27.17       18.62     11.54 o 
  -2   1   1     8043.56     8230.66    156.08 o 
  -1   1   1    25122.65    24096.54    452.52 o 
   1   1   1      189.01      295.76     22.10 o 
   2   1   1      329.47      331.67     14.06 o 
   3   1   1      229.64      266.09     14.10 o 
   4   1   1     2027.99     2247.63     45.24 o 
   5   1   1     1083.98      959.08     32.58 o 
   6   1   1    12091.43    12571.49    158.39 o 
   7   1   1     1164.30     1147.95     52.20 o 
   8   1   1    23329.11    22509.61    398.64 o 
   9   1   1      127.61       87.12     28.49 o 
  10   1   1     4118.19     4051.13    171.39 o 
  11   1   1      668.68      435.94    107.99 o 
 -12   2   1      610.36      538.98    103.10 o 
 -11   2   1      227.96      229.42     67.77 o 
 -10   2   1     2886.97     3123.68    184.47 o 
  -9   2   1     3171.53     3159.35    175.45 o 
  -8   2   1        3.14      -45.73     45.73 o 
  -7   2   1    14605.32    13692.72    306.21 o 
  -6   2   1     2360.38     2327.64     85.33 o 
  -5   2   1     7479.40     7294.29    189.32 o 
  -4   2   1      623.14      564.73     33.13 o 
  -3   2   1    14039.15    13492.74    213.08 o 
  -2   2   1    23765.27    22893.22    356.35 o 
  -1   2   1    94255.95    86475.24   1536.48 o 
   0   2   1     5533.86     5551.68    119.03 o 
   1   2   1     6291.07     6468.51    103.51 o 
   2   2   1    29733.99    30343.80    318.06 o 
   3   2   1     1954.61     2247.72     42.24 o 
   4   2   1     1056.00      868.88     31.56 o 
   5   2   1    20074.37    19894.16    216.60 o 
   6   2   1     1040.00     1027.64     36.77 o 
   7   2   1     1303.37     1215.60     54.80 o 
   8   2   1      226.87      245.10     30.91 o 
   9   2   1     3771.56     3769.07    132.45 o 
  10   2   1     1395.00     1341.13    101.01 o 
  11   2   1     5882.76     5360.91    267.18 o 
 -11   3   1     1435.27     1324.03    267.07 o 
 -10   3   1       91.40       96.84     54.55 o 
  -9   3   1     4877.27     4393.08    211.51 o 
  -8   3   1     2238.05     1992.66    149.59 o 
  -7   3   1    16002.00    16033.38    343.21 o 
  -6   3   1     7329.17     6976.53    161.18 o 
  -5   3   1       71.56       36.70     16.13 o 
  -4   3   1    29257.25    28543.73    614.66 o 
  -3   3   1     3343.54     3413.19     77.12 o 
  -2   3   1    30028.74    27685.00    379.66 o 
  -1   3   1    52505.04    49799.70    656.68 o 
   0   3   1    11481.30    11623.20    169.67 o 
   1   3   1    14795.83    14757.70    215.78 o 
   2   3   1    16661.66    16027.22    232.51 o 
   3   3   1    19795.18    19209.70    248.93 o 
   4   3   1     1017.25     1066.95     30.62 o 
   5   3   1    22388.40    22140.22    269.49 o 
   6   3   1     6856.95     6357.09    106.53 o 
   7   3   1      499.68      495.96     35.51 o 
   8   3   1     6967.80     6702.62    196.22 o 
   9   3   1      668.69      573.28     53.90 o 
  10   3   1      758.60      660.00     94.35 o 
  11   3   1     1761.61     1401.25    146.32 o 
 -11   4   1     1371.85     1369.09    131.75 o 
 -10   4   1    15459.02    15821.67    479.71 o 
  -9   4   1     5621.45     5373.48    423.53 o 
  -8   4   1      896.40      926.59     71.69 o 
  -7   4   1     1748.42     1445.41    140.18 o 
  -6   4   1    10344.86     9667.86    200.08 o 
  -5   4   1       45.43       83.53     20.52 o 
  -4   4   1      169.31      209.31     20.59 o 
  -3   4   1     1025.55     1158.25     67.13 o 
  -2   4   1     1268.87     1525.32     60.11 o 
  -1   4   1     5268.20     5154.03    104.17 o 
   0   4   1    11977.50    12084.53    181.62 o 
   1   4   1    14810.26    14554.07    195.38 o 
   2   4   1    43403.11    42433.03    437.03 o 
   3   4   1    14495.40    15510.05    187.00 o 
   4   4   1     3174.31     3135.81     55.03 o 
   5   4   1      612.27      600.04     21.35 o 
   6   4   1    14075.98    13797.71    290.70 o 
   7   4   1       61.46       68.37     12.90 o 
   8   4   1     1512.03     1340.07     56.53 o 
   9   4   1      568.12      570.03     61.78 o 
  10   4   1      696.65      697.56     72.00 o 
  11   4   1     1094.93     1050.53    123.96 o 
 -11   5   1     1298.36     1342.08    129.84 o 
 -10   5   1       13.49        8.06     49.68 o 
  -9   5   1     8788.08     8818.22    320.12 o 
  -8   5   1     4221.45     4120.09    150.95 o 
  -7   5   1    20340.74    19854.77    553.18 o 
  -6   5   1     1550.79     1499.14     67.10 o 
  -5   5   1     1050.31     1120.31     57.97 o 
  -4   5   1       54.30      122.53     16.23 o 
  -3   5   1     6537.01     6124.30    236.83 o 
  -2   5   1     9702.26     9285.82    159.66 o 
  -1   5   1    14419.32    14245.37    240.45 o 
   0   5   1     8544.85     8590.96    138.61 o 
   1   5   1     4657.93     4908.40     97.94 o 
   2   5   1       14.72       12.71     10.45 o 
   3   5   1    17481.34    16548.34    215.01 o 
   4   5   1     8190.10     8267.33    132.42 o 
   5   5   1    46841.52    47625.94    785.39 o 
   6   5   1     5291.58     5547.67    125.11 o 
   7   5   1      287.03      249.72     28.86 o 
   8   5   1      786.63      694.98     47.51 o 
   9   5   1      216.29      175.68     38.78 o 
  10   5   1      496.57      412.54     58.49 o 
  11   5   1     1988.83     1682.54    155.72 o 
 -11   6   1     1876.56     2087.41    171.07 o 
 -10   6   1    10498.18    10696.08    296.42 o 
  -9   6   1     1854.68     1908.05    140.45 o 
  -8   6   1     2856.53     2876.12    110.75 o 
  -7   6   1     1349.29     1398.84     64.13 o 
  -6   6   1     2492.02     2544.53     78.78 o 
  -5   6   1      453.28      541.46     29.12 o 
  -4   6   1        5.04       35.13     17.24 o 
  -3   6   1    13747.78    13990.79    269.85 o 
  -2   6   1      228.43      214.94     19.25 o 
  -1   6   1     5466.48     5198.08     89.86 o 
   0   6   1    11246.91    10651.46    207.68 o 
   1   6   1     5894.32     5740.05    101.69 o 
   2   6   1    42211.36    42534.91    593.12 o 
   3   6   1    19606.69    19518.33    210.66 o 
   4   6   1    11071.80    11309.07    167.60 o 
   5   6   1      132.12      168.97     19.89 o 
   6   6   1     4305.37     4339.02    109.42 o 
   7   6   1     1534.30     1519.21     71.86 o 
   8   6   1     1166.03     1131.07     93.91 o 
   9   6   1      543.69      655.63     78.56 o 
  10   6   1       95.44      -11.93     52.24 o 
  11   6   1      294.85      369.75     86.62 o 
 -11   7   1      454.87      367.62     62.31 o 
 -10   7   1      168.05      126.50     49.99 o 
  -9   7   1     1870.59     1930.19    157.83 o 
  -8   7   1     6494.57     6305.50    170.65 o 
  -7   7   1     4133.93     4282.93    172.93 o 
  -6   7   1       56.42      114.39     20.03 o 
  -5   7   1     3926.99     3855.23     87.99 o 
  -4   7   1    12317.66    13383.09    285.05 o 
  -3   7   1    14724.33    15332.99    246.84 o 
  -2   7   1     3554.60     3765.00    109.67 o 
  -1   7   1    21961.63    21304.14    397.30 o 
   0   7   1    23384.50    22774.59    389.22 o 
   1   7   1     3657.73     3258.78     82.08 o 
   2   7   1       80.30       95.18     12.46 o 
   3   7   1     7317.75     7347.79    115.44 o 
   4   7   1    14150.64    15002.67    236.53 o 
   5   7   1    11340.69    11419.14    173.57 o 
   6   7   1     3201.53     3185.57     70.37 o 
   7   7   1     5004.52     4930.69    139.42 o 
   8   7   1     3385.06     3616.81    145.69 o 
   9   7   1     2828.03     2989.43    139.05 o 
  10   7   1       20.36      -12.89     26.40 o 
  11   7   1     1872.91     1727.86    130.38 o 
 -11   8   1     1762.88     1873.42    130.50 o 
 -10   8   1     2167.89     2307.46    139.26 o 
  -9   8   1      873.59      866.00     82.70 o 
  -8   8   1     3635.73     3444.07    119.99 o 
  -7   8   1     5066.18     4950.87    138.45 o 
  -6   8   1     2098.26     2072.70     77.40 o 
  -5   8   1     4704.73     4583.40    144.99 o 
  -4   8   1      231.08      314.62     33.66 o 
  -3   8   1    10583.60    11299.17    289.12 o 
  -2   8   1     3932.85     3886.05    116.37 o 
  -1   8   1    10320.14    10683.23    217.56 o 
   0   8   1    14956.52    14969.43    307.87 o 
   1   8   1     6542.16     6364.73    107.78 o 
   2   8   1    13041.43    13674.11    208.00 o 
   3   8   1     4327.95     4171.89    117.07 o 
   4   8   1     7959.68     7682.26    126.00 o 
   5   8   1     6220.81     6225.48    136.03 o 
   6   8   1     3459.46     3435.58    110.06 o 
   7   8   1     7357.45     7417.21    162.24 o 
   8   8   1      675.60      610.63     53.99 o 
   9   8   1     2818.81     2941.85    121.59 o 
  10   8   1     1786.81     1792.28    142.81 o 
 -11   9   1        2.06       36.67     40.66 o 
 -10   9   1      693.16      866.41     89.49 o 
  -9   9   1       20.47      -37.84     37.84 o 
  -8   9   1     5658.36     6139.84    213.76 o 
  -7   9   1     2031.66     1970.23    117.19 o 
  -6   9   1       15.82       41.72     17.15 o 
  -5   9   1    17032.63    17772.16    321.08 o 
  -4   9   1     9422.01     9189.76    256.91 o 
  -3   9   1    17029.54    17098.19    343.07 o 
  -2   9   1      674.28      837.30     58.30 o 
  -1   9   1      976.70     1001.60     45.56 o 
   0   9   1     5854.42     6441.44    193.15 o 
   1   9   1     1132.12     1372.69     55.58 o 
   2   9   1      652.34      694.62     28.79 o 
   3   9   1        6.88       22.51     13.47 o 
   4   9   1    10389.83    10643.25    188.43 o 
   5   9   1     1347.95     1306.64     62.64 o 
   6   9   1       70.32       96.73     20.97 o 
   7   9   1    11651.96    12412.50    228.27 o 
   8   9   1     8190.32     8402.37    272.52 o 
   9   9   1     5179.80     5515.01    172.28 o 
  10   9   1     1196.98     1204.40    105.60 o 
 -10  10   1      577.92      555.27     71.70 o 
  -9  10   1        3.16      -24.47     35.87 o 
  -8  10   1     6202.40     6508.19    223.24 o 
  -7  10   1     5415.76     5488.84    158.61 o 
  -6  10   1     3634.10     3543.06    121.10 o 
  -5  10   1     2898.15     2664.85     98.93 o 
  -4  10   1      778.65      764.69     49.54 o 
  -3  10   1     6418.61     6982.26    160.95 o 
  -2  10   1    34195.82    33451.20    676.87 o 
  -1  10   1     8922.98     9943.90    199.17 o 
   0  10   1    30290.04    31570.63    650.89 o 
   1  10   1       13.85       46.74     13.75 o 
   2  10   1      548.22      537.46     27.89 o 
   3  10   1      469.18      505.87     25.05 o 
   4  10   1     3056.70     3070.20    111.74 o 
   5  10   1     3884.44     3845.17    113.67 o 
   6  10   1     6259.50     6382.20    162.87 o 
   7  10   1     1958.62     1981.75     83.65 o 
   8  10   1      545.95      614.14     54.84 o 
   9  10   1      899.42      882.89     87.80 o 
  10  10   1     5713.96     5701.25    232.92 o 
 -10  11   1        2.93       -8.44     36.13 o 
  -9  11   1     1294.14     1328.47    105.95 o 
  -8  11   1       20.76       15.90     40.48 o 
  -7  11   1     1073.12     1214.03     92.35 o 
  -6  11   1     2071.66     2046.00    111.39 o 
  -5  11   1    18072.14    18541.78    402.38 o 
  -4  11   1    10085.11    10247.43    336.96 o 
  -3  11   1    21700.26    21900.03    430.38 o 
  -2  11   1     2637.94     2878.44     64.56 o 
  -1  11   1     1022.63     1078.12     47.28 o 
   0  11   1      470.77      482.11     34.95 o 
   1  11   1    14581.03    15730.91    296.03 o 
   2  11   1     1298.36     1224.49     40.64 o 
   3  11   1     1853.41     1919.30     56.23 o 
   4  11   1       16.78       22.26     10.71 o 
   5  11   1       16.29       25.11     17.39 o 
   6  11   1     1087.34      943.40     58.88 o 
   7  11   1     7774.11     7995.28    191.95 o 
   8  11   1     3006.46     3149.98    150.36 o 
   9  11   1     4215.31     4747.41    201.96 o 
  10  11   1      479.58      452.79     70.14 o 
 -10  12   1      238.85      192.19     52.44 o 
  -9  12   1     1687.52     1834.35    126.71 o 
  -8  12   1     2179.75     2199.64    129.58 o 
  -7  12   1     2011.92     1794.96    112.83 o 
  -6  12   1    11715.26    11650.53    305.12 o 
  -5  12   1       11.06       79.61     42.09 o 
  -4  12   1      407.98      245.66     55.36 o 
  -3  12   1     4579.02     4879.14    157.70 o 
  -2  12   1    34517.27    33049.43    477.75 o 
  -1  12   1     3535.23     3568.23     86.14 o 
   0  12   1     8620.62     8688.45    260.67 o 
   1  12   1    10728.51    11042.31    289.93 o 
   2  12   1     1690.47     1790.89     68.76 o 
   3  12   1     6031.59     5951.64    120.49 o 
   4  12   1     1861.13     1861.29     69.47 o 
   5  12   1        3.30        7.03     22.21 o 
   6  12   1     7045.16     7063.62    219.24 o 
   7  12   1      371.56      473.04     45.64 o 
   8  12   1        0.09       -8.00     48.77 o 
   9  12   1      468.74      501.83     72.90 o 
 -10  13   1        9.93      -23.15     47.43 o 
  -9  13   1     2105.05     2233.65    140.49 o 
  -8  13   1     4128.75     4342.43    188.08 o 
  -7  13   1      698.84      711.17     75.59 o 
  -6  13   1     5762.35     5813.35    255.84 o 
  -5  13   1     8073.48     8251.14    337.09 o 
  -4  13   1      964.63     1135.62    102.46 o 
  -3  13   1     7902.67     8248.41    225.56 o 
  -2  13   1     3221.67     3003.26     66.73 o 
  -1  13   1      775.22      937.98     67.39 o 
   0  13   1     8105.86     8219.23    160.68 o 
   1  13   1     2060.93     2104.50    142.96 o 
   2  13   1      403.90      281.29     40.49 o 
   3  13   1     2547.84     2402.83     75.12 o 
   4  13   1    10390.79     9800.68    196.66 o 
   5  13   1     1971.82     2028.99     71.68 o 
   6  13   1     5739.75     6148.70    180.54 o 
   7  13   1     5052.02     5400.94    206.92 o 
   8  13   1      400.90      353.47     59.92 o 
   9  13   1     4420.92     4774.75    211.26 o 
  -9  14   1     5449.43     5625.54    231.20 o 
  -8  14   1      533.92      575.28     85.44 o 
  -7  14   1      128.31      107.09     55.48 o 
  -6  14   1     3665.78     3704.66    204.59 o 
  -5  14   1      720.28     2062.15   1297.84 o 
  -4  14   1      237.74      125.53     29.21 o 
  -3  14   1     2769.91     2565.31     94.31 o 
  -2  14   1     5116.34     4694.24    115.75 o 
  -1  14   1      674.15      819.36     52.71 o 
   0  14   1      221.92      193.30     31.43 o 
   1  14   1    21622.82    21107.26    529.23 o 
   2  14   1       46.57       16.49     19.61 o 
   3  14   1    13024.91    13157.68    287.49 o 
   4  14   1      641.56      598.51     40.58 o 
   5  14   1      342.84      320.44     24.06 o 
   6  14   1     3463.67     3655.65    117.79 o 
   7  14   1     1361.49     1339.02    103.63 o 
   8  14   1      146.16      154.08     50.35 o 
   9  14   1       97.97      102.57     60.33 o 
  -9  15   1      226.25      259.90     79.62 o 
  -8  15   1     6023.74     5952.11    438.09 o 
  -7  15   1        9.51      -24.32     41.68 o 
  -6  15   1     1868.46     1870.38    148.22 o 
  -5  15   1       65.78        7.86     62.14 o 
  -4  15   1        0.31      -22.52     32.11 o 
  -3  15   1      547.09      588.79     41.43 o 
  -2  15   1     8103.89     7849.78    286.53 o 
  -1  15   1      197.25      163.75     24.01 o 
   0  15   1    17235.15    16539.82    354.08 o 
   1  15   1      306.02      332.64     44.57 o 
   2  15   1       96.25      129.53     26.24 o 
   3  15   1      887.12      868.04     59.90 o 
   4  15   1    14881.69    14244.89    312.51 o 
   5  15   1      174.99      202.81     33.62 o 
   6  15   1     7788.32     7797.45    314.84 o 
   7  15   1      177.59      203.31     63.90 o 
   8  15   1       71.15      -38.55     47.61 o 
  -8  16   1       66.26       51.53     65.59 o 
  -7  16   1      222.58      215.61     71.04 o 
  -6  16   1     1223.10     1237.98    132.79 o 
  -5  16   1      636.68      566.76    123.05 o 
  -4  16   1       35.69      -21.28     41.90 o 
  -3  16   1     2715.96     2660.20     90.04 o 
  -2  16   1      131.31      108.61     24.88 o 
  -1  16   1        3.77      -14.41     20.32 o 
   0  16   1      288.77      263.09     51.26 o 
   1  16   1    19282.21    19454.31    571.06 o 
   2  16   1      340.52      352.85     44.86 o 
   3  16   1    15591.41    15811.35    402.11 o 
   4  16   1        7.31       46.21     23.22 o 
   5  16   1        9.50      -59.45     59.45 o 
   6  16   1      311.83      293.93     81.45 o 
   7  16   1     1624.23     1703.32    152.03 o 
   8  16   1      129.76       47.82    132.30 o 
  -8  17   1     6032.79     6187.42    309.59 o 
  -7  17   1      249.25      330.91     82.90 o 
  -6  17   1     1920.35     1989.32    160.67 o 
  -5  17   1     2257.17     2264.13    163.08 o 
  -4  17   1      346.75      339.46     70.53 o 
  -3  17   1      873.52      749.08     99.49 o 
  -2  17   1     4351.39     4342.36    209.18 o 
  -1  17   1      338.73      290.50     37.60 o 
   0  17   1     9715.48     9545.26    417.70 o 
   1  17   1       16.67       40.72     22.78 o 
   2  17   1      239.55      170.70     34.06 o 
   3  17   1      310.25      230.33     37.17 o 
   4  17   1    15260.04    14735.37    461.45 o 
   5  17   1      129.12       93.95     57.54 o 
   6  17   1     3435.45     3732.19    218.55 o 
   7  17   1     1783.78     1712.53    176.89 o 
  -7  18   1       20.22      -26.89     52.72 o 
  -6  18   1     3862.57     3905.44    233.39 o 
  -5  18   1      288.95      356.51     75.91 o 
  -4  18   1        4.35      -48.39     48.39 o 
  -3  18   1       13.17       25.12     49.97 o 
  -2  18   1     7577.30     7438.17    291.44 o 
  -1  18   1      403.08      437.35     72.89 o 
   0  18   1      386.02      428.68     70.34 o 
   1  18   1     6786.20     6910.70    279.46 o 
   2  18   1      679.38      643.61     73.94 o 
   3  18   1     8544.03     8778.55    482.01 o 
   4  18   1      511.93      384.75     77.65 o 
   5  18   1        2.80      -15.05     47.70 o 
   6  18   1     3136.18     3233.48    209.28 o 
   7  18   1     1652.17     1735.29    159.08 o 
  -7  19   1        9.20      -42.95     71.60 o 
  -6  19   1     1139.55     1256.35    138.98 o 
  -5  19   1     6435.44     6305.85    300.88 o 
  -4  19   1     1574.04     1586.52    165.21 o 
  -3  19   1     6528.90     6397.67    280.16 o 
  -2  19   1     2523.98     2308.31    160.31 o 
  -1  19   1     1518.60     1414.13    124.24 o 
   0  19   1      552.47      664.98     88.33 o 
   1  19   1     3302.51     3086.41    183.94 o 
   2  19   1       51.79       47.78     90.77 o 
   3  19   1      196.06      165.60     55.80 o 
   4  19   1     2279.26     2430.03    187.38 o 
   5  19   1      121.52       87.78     53.93 o 
   6  19   1     3476.74     3869.35    331.73 o 
  -6  20   1     4254.24     4789.08    268.08 o 
  -5  20   1      113.38      201.85     69.35 o 
  -4  20   1      339.67      232.51     72.90 o 
  -3  20   1      134.31      138.62     60.49 o 
  -2  20   1    10935.98    11112.95    771.70 o 
  -1  20   1     1338.75     1537.59    133.93 o 
   0  20   1     2468.03     2541.08    222.01 o 
   1  20   1      855.66      946.49    104.93 o 
   2  20   1       82.20       84.81     53.00 o 
   3  20   1      791.72      849.92    105.81 o 
   4  20   1      336.49      286.54     76.81 o 
   5  20   1     1248.38     1187.42    132.34 o 
  -5  21   1     6017.45     5999.19    342.21 o 
  -4  21   1     1744.27     1565.39    148.80 o 
  -3  21   1     5694.52     6226.23    309.36 o 
  -2  21   1      928.40      952.26    111.61 o 
  -1  21   1      109.72      130.35     63.65 o 
   0  21   1      108.49       94.18     49.11 o 
   1  21   1     1980.08     2247.29    165.09 o 
   2  21   1      104.12       96.67     51.32 o 
   3  21   1        0.50        5.62     60.34 o 
   4  21   1      468.53      436.41     81.25 o 
  -4  22   1      274.83      291.63     80.82 o 
  -3  22   1     1005.02     1155.44    126.51 o 
  -2  22   1     3215.48     3321.90    207.56 o 
  -1  22   1     1959.84     1993.95    162.60 o 
   0  22   1     2176.30     2092.57    164.06 o 
   1  22   1      160.20      127.22     91.57 o 
   2  22   1      460.07      465.10     84.47 o 
   3  22   1      469.78      389.17     78.52 o 
  -1  23   1      340.82      337.31     82.83 o 
   0  23   1     3342.59     3213.38    210.62 o 
   1  23   1        2.75      -11.30     44.89 o 
 -12   0   2      197.64      179.25     98.50 o 
 -10   0   2     8351.56     8209.57    444.28 o 
  -8   0   2    22231.46    23226.15    817.32 o 
  -6   0   2      957.27      946.29     60.27 o 
  -4   0   2    11204.29    11089.14    227.03 o 
  -2   0   2    13577.77    13155.78    286.29 o 
   0   0   2      989.37     1098.41     68.46 o 
   2   0   2     5172.34     4697.96    103.06 o 
   4   0   2    50038.38    54194.86    757.72 o 
   6   0   2     6624.88     6859.90    194.40 o 
   8   0   2     4896.18     4530.89    199.06 o 
  10   0   2     1377.75     1268.66    121.82 o 
 -12   1   2       32.92       35.12     60.49 o 
 -11   1   2     6349.72     6327.87    289.07 o 
 -10   1   2     1789.11     1628.24    137.64 o 
  -9   1   2      801.07      674.36     71.23 o 
  -8   1   2      111.82      130.17     53.51 o 
  -7   1   2    15991.99    16125.36    326.88 o 
  -6   1   2       28.02       61.63     15.16 o 
  -5   1   2    27132.48    27748.55    555.63 o 
  -4   1   2       10.76       58.23     14.51 o 
  -3   1   2      292.96      342.19     20.13 o 
  -2   1   2     2858.12     3003.18     57.10 o 
  -1   1   2      464.81      474.78     22.09 o 
   0   1   2     1265.24     1281.23     28.23 o 
   1   1   2    44077.48    43374.32    406.31 o 
   2   1   2    12898.40    13725.67    148.37 o 
   3   1   2    11078.61    11830.07    131.12 o 
   4   1   2      138.20      178.99     17.31 o 
   5   1   2    16211.68    17794.65    200.58 o 
   6   1   2     1156.63     1246.64     43.56 o 
   7   1   2    19066.21    17791.48    383.00 o 
   8   1   2       64.22       72.08     27.48 o 
   9   1   2      712.51      555.82     55.77 o 
  10   1   2      323.36      242.13     59.18 o 
  11   1   2        0.18      -66.23     66.23 o 
 -12   2   2       30.28      -68.80     68.80 o 
 -11   2   2     3071.90     2792.38    192.06 o 
 -10   2   2     5185.56     5448.94    250.26 o 
  -9   2   2     2140.84     1884.24    134.13 o 
  -8   2   2    21295.71    21043.03    451.01 o 
  -7   2   2       86.43       78.40     30.60 o 
  -6   2   2     2428.86     2457.46     71.08 o 
  -5   2   2     5709.01     5890.33    107.86 o 
  -4   2   2     2955.49     2742.86     51.04 o 
  -3   2   2       19.95       33.53      8.22 o 
  -2   2   2       15.08       31.78      9.06 o 
  -1   2   2     2790.37     2952.58     55.25 o 
   0   2   2     1045.98     1138.81     21.22 o 
   1   2   2    17619.57    18046.80    182.56 o 
   2   2   2    16615.54    17401.84    172.97 o 
   3   2   2     2634.22     2736.06     47.53 o 
   4   2   2    56824.20    57359.52    530.02 o 
   5   2   2     3890.66     3930.51     71.64 o 
   6   2   2     6614.01     7454.66    119.65 o 
   7   2   2     1991.02     1999.42     79.94 o 
   8   2   2     3614.44     3491.24    122.66 o 
   9   2   2     2385.20     2201.13    102.72 o 
  10   2   2     1985.88     1801.54    101.60 o 
  11   2   2      583.80      565.10     73.83 o 
 -12   3   2       94.77       11.21     57.23 o 
 -11   3   2     2855.34     2890.38    189.43 o 
 -10   3   2     2054.36     1996.93    150.69 o 
  -9   3   2      806.94      786.81     52.30 o 
  -8   3   2        1.75       34.46     18.02 o 
  -7   3   2     3911.61     3911.46    104.44 o 
  -6   3   2     1450.69     1649.98     60.81 o 
  -5   3   2     8878.42     9392.91    244.64 o 
  -4   3   2    14175.25    14756.47    212.13 o 
  -3   3   2    14636.72    15130.74    215.05 o 
  -2   3   2    53095.89    50856.69    482.02 o 
  -1   3   2    19583.88    18866.70    200.93 o 
   0   3   2     4731.18     4734.56     59.01 o 
   1   3   2    14348.33    14321.09    163.72 o 
   2   3   2    15028.02    14975.91    163.84 o 
   3   3   2     6389.51     6192.83     81.54 o 
   4   3   2     3346.25     3048.89     56.12 o 
   5   3   2    12294.66    11915.09    146.14 o 
   6   3   2      630.15      662.52     32.44 o 
   7   3   2    15759.60    15911.10    266.44 o 
   8   3   2      505.85      471.69     40.76 o 
   9   3   2     3236.18     3085.89    221.41 o 
  10   3   2     7657.99     7328.25    210.72 o 
  11   3   2      620.71      516.64     80.28 o 
 -12   4   2      290.26      349.89     92.69 o 
 -11   4   2     2904.21     3157.41    198.90 o 
 -10   4   2     1670.98     1543.87    133.56 o 
  -9   4   2       23.54      -42.52     45.19 o 
  -8   4   2     2989.30     2829.63    122.08 o 
  -7   4   2        7.73       25.66     14.63 o 
  -6   4   2     2876.86     2811.97    133.76 o 
  -5   4   2    36936.20    35639.60    459.17 o 
  -4   4   2     1380.38     1339.53     46.13 o 
  -3   4   2    16476.40    16494.08    248.32 o 
  -2   4   2     4194.78     4061.14     56.64 o 
  -1   4   2    73964.63    70338.48    652.24 o 
   0   4   2      234.74      203.06     10.52 o 
   1   4   2    44701.83    43989.82    423.07 o 
   2   4   2    13615.42    13317.39    150.19 o 
   3   4   2      371.58      469.44     21.23 o 
   4   4   2    19355.39    20724.38    230.02 o 
   5   4   2      422.38      419.36     19.37 o 
   6   4   2      117.73      163.71     15.36 o 
   7   4   2     4754.03     4689.80    100.39 o 
   8   4   2       95.29       41.15     21.12 o 
   9   4   2     2656.94     2408.19    121.17 o 
  10   4   2      276.27      325.59     48.44 o 
  11   4   2     3968.78     3583.78    170.12 o 
 -11   5   2        3.24      -28.96     38.35 o 
 -10   5   2      237.36      126.02     59.18 o 
  -9   5   2      869.74      870.81     97.86 o 
  -8   5   2       32.84       52.37     30.59 o 
  -7   5   2        3.41       26.24     22.63 o 
  -6   5   2     1166.25     1140.68     50.02 o 
  -5   5   2       19.47       31.88     15.68 o 
  -4   5   2    21070.04    20557.32    289.64 o 
  -3   5   2    33017.04    33559.35    336.27 o 
  -2   5   2   137620.00   128383.56   1801.11 o 
  -1   5   2     6402.69     6555.65     91.20 o 
   0   5   2     6979.06     6660.58     89.11 o 
   1   5   2      889.80      857.71     24.99 o 
   2   5   2    12903.71    13500.86    155.88 o 
   3   5   2      598.31      438.97     22.36 o 
   4   5   2     5571.03     5395.16    102.66 o 
   5   5   2      209.56      221.87     18.22 o 
   6   5   2       30.80       21.84     12.32 o 
   7   5   2       37.72       65.44     21.20 o 
   8   5   2     4423.67     4327.18    139.86 o 
   9   5   2     3401.77     3465.78    130.96 o 
  10   5   2    12318.44    12269.91    821.20 o 
  11   5   2     2505.84     2376.76    164.45 o 
 -11   6   2     2450.25     2473.46    125.82 o 
 -10   6   2      241.19      223.00     44.53 o 
  -9   6   2     1808.32     1789.83     96.30 o 
  -8   6   2     3547.89     3127.44    112.27 o 
  -7   6   2     1284.04     1277.73     59.14 o 
  -6   6   2        3.12      -12.40     16.82 o 
  -5   6   2     9349.93     9266.57    172.81 o 
  -4   6   2    10567.53    10961.93    204.34 o 
  -3   6   2     6288.36     5339.52     91.05 o 
  -2   6   2     4881.57     4852.55     83.80 o 
  -1   6   2    20140.32    20194.84    236.02 o 
   0   6   2    11885.77    11807.80    144.61 o 
   1   6   2    34281.37    34506.07    326.92 o 
   2   6   2       10.09       13.67      9.59 o 
   3   6   2     4047.11     4346.45     79.41 o 
   4   6   2     8836.14     8381.74    139.46 o 
   5   6   2      376.92      443.02     29.97 o 
   6   6   2      166.70      155.28     19.51 o 
   7   6   2     2621.76     2777.23    106.03 o 
   8   6   2     4813.36     5004.97    285.74 o 
   9   6   2      597.41      554.86     57.62 o 
  10   6   2       63.80       92.74     40.36 o 
 -11   7   2     1723.48     1732.85    125.67 o 
 -10   7   2      275.39      282.69     56.60 o 
  -9   7   2     1826.98     1776.55    111.10 o 
  -8   7   2      867.72      846.31     63.41 o 
  -7   7   2     1650.26     1580.66     72.16 o 
  -6   7   2     1468.21     1283.97     53.22 o 
  -5   7   2     1775.38     1683.95     47.06 o 
  -4   7   2    16597.10    16818.44    363.30 o 
  -3   7   2    10756.86    12218.70    174.54 o 
  -2   7   2    27266.47    27367.18    359.37 o 
  -1   7   2    17620.58    17857.54    238.17 o 
   0   7   2     2043.25     2114.72     48.58 o 
   1   7   2     8453.04     8337.95    110.43 o 
   2   7   2     1195.63     1174.25     34.67 o 
   3   7   2     9262.17     9151.84    140.39 o 
   4   7   2     2868.64     3065.81     70.23 o 
   5   7   2     3715.52     3854.17     85.47 o 
   6   7   2     1131.89     1031.80     44.23 o 
   7   7   2     2264.69     2512.47    101.76 o 
   8   7   2     3230.31     3287.86    125.59 o 
   9   7   2     1861.87     1926.12    173.69 o 
  10   7   2     4381.58     4300.94    184.65 o 
 -11   8   2     2215.57     2268.89    145.44 o 
 -10   8   2      769.16      819.36     83.57 o 
  -9   8   2     6060.69     6321.76    220.95 o 
  -8   8   2     5991.82     5913.56    228.51 o 
  -7   8   2     4226.56     4368.97    193.93 o 
  -6   8   2       48.18       53.23     14.07 o 
  -5   8   2     1341.69     1172.19     54.86 o 
  -4   8   2    11743.77    11863.07    243.14 o 
  -3   8   2      990.47     1266.86     56.24 o 
  -2   8   2     1229.72     1388.62     41.12 o 
  -1   8   2     7051.77     6991.48    149.10 o 
   0   8   2    19158.46    19721.06    256.28 o 
   1   8   2     9255.46     9317.78    131.75 o 
   2   8   2       92.52       74.42     11.48 o 
   3   8   2    12585.14    14126.59    174.04 o 
   4   8   2    14246.14    14807.54    191.12 o 
   5   8   2     4555.00     4790.87    106.19 o 
   6   8   2      171.39      193.26     23.54 o 
   7   8   2      101.29       99.62     18.00 o 
   8   8   2     3142.73     3234.40    111.81 o 
   9   8   2       11.81       44.39     28.49 o 
  10   8   2      304.74      291.13     45.95 o 
 -11   9   2     1169.47     1357.25    137.94 o 
 -10   9   2     1383.64     1410.55    111.80 o 
  -9   9   2      620.68      610.26     74.38 o 
  -8   9   2      386.34      431.84     61.81 o 
  -7   9   2     4716.08     4991.57    232.49 o 
  -6   9   2     9182.51     9452.28    205.27 o 
  -5   9   2     4785.27     4024.51     92.89 o 
  -4   9   2    17128.41    17405.75    300.55 o 
  -3   9   2     8328.73     8904.96    201.35 o 
  -2   9   2     2702.40     3057.52     86.81 o 
  -1   9   2    13529.78    13350.18    458.53 o 
   0   9   2     2259.21     2400.59     64.71 o 
   1   9   2     6962.13     7087.86    121.48 o 
   2   9   2     5477.56     5374.74    104.05 o 
   3   9   2     3829.51     3679.65     71.87 o 
   4   9   2     2682.93     2781.46     76.45 o 
   5   9   2     1674.20     1897.94     83.83 o 
   6   9   2    11860.82    12172.78    205.09 o 
   7   9   2     1920.60     1950.78     61.19 o 
   8   9   2     2951.15     2961.77    119.27 o 
   9   9   2      398.20      461.86     53.95 o 
  10   9   2      742.09      855.66     89.39 o 
 -11  10   2      270.14      273.68     62.63 o 
 -10  10   2     1645.78     1739.50    123.91 o 
  -9  10   2    11223.55    12403.89    381.09 o 
  -8  10   2     6891.01     7638.23    244.52 o 
  -7  10   2    14708.65    14764.22    348.37 o 
  -6  10   2      122.64      138.16     18.76 o 
  -5  10   2      277.83      189.64     19.87 o 
  -4  10   2     7710.77     7330.96    166.01 o 
  -3  10   2     2749.48     2937.71    105.07 o 
  -2  10   2       19.30       26.35     12.97 o 
  -1  10   2     1029.34     1017.38     48.32 o 
   0  10   2     3548.71     3652.78    114.64 o 
   1  10   2     2726.28     2787.24    102.66 o 
   2  10   2     4648.34     4546.28     96.36 o 
   3  10   2    31023.80    30845.79    364.55 o 
   4  10   2    11316.38    10937.20    172.67 o 
   5  10   2    20343.35    20980.68    330.54 o 
   6  10   2     1047.73     1026.12     64.76 o 
   7  10   2      237.59      259.81     29.76 o 
   8  10   2     1486.61     1449.98     82.56 o 
   9  10   2     2479.57     2493.28    114.41 o 
  10  10   2      676.65      556.17     76.88 o 
 -10  11   2     6437.68     7011.75    257.88 o 
  -9  11   2       60.45       89.85     47.70 o 
  -8  11   2      348.47      330.38     56.46 o 
  -7  11   2     2227.00     2167.05    120.75 o 
  -6  11   2    17799.72    18218.76    437.11 o 
  -5  11   2     1639.97     1526.54     57.99 o 
  -4  11   2     3349.72     3247.11    116.20 o 
  -3  11   2      567.45      560.93     54.77 o 
  -2  11   2      181.81      157.78     20.19 o 
  -1  11   2     4298.60     4291.52    137.73 o 
   0  11   2     5063.22     5209.83    123.90 o 
   1  11   2     1010.25      830.97     39.31 o 
   2  11   2    16270.10    16002.85    283.22 o 
   3  11   2      627.86      627.91     37.25 o 
   4  11   2      746.63      754.84     39.56 o 
   5  11   2      895.98     1033.17     61.70 o 
   6  11   2    22632.91    23124.68    409.31 o 
   7  11   2     7111.84     7158.07    234.21 o 
   8  11   2     3866.99     4165.80    145.35 o 
   9  11   2      778.81      772.13     88.35 o 
 -10  12   2     1412.93     1599.30    122.71 o 
  -9  12   2    10389.84    10900.32    328.20 o 
  -8  12   2     2250.72     2481.56    164.09 o 
  -7  12   2     6904.67     6957.52    229.93 o 
  -6  12   2     3489.45     3494.32    152.48 o 
  -5  12   2     1302.90     1354.73     79.72 o 
  -4  12   2     1510.41     1445.16     75.09 o 
  -3  12   2     3465.84     3732.29    115.47 o 
  -2  12   2       58.96       36.00      8.61 o 
  -1  12   2      412.47      424.22     28.93 o 
   0  12   2     8343.09     8560.48    160.66 o 
   1  12   2       14.65       30.83     24.94 o 
   2  12   2     9095.27     8503.41    164.56 o 
   3  12   2    20471.61    20586.05    403.25 o 
   4  12   2     6119.78     6041.61    129.22 o 
   5  12   2    16473.69    16922.87    318.44 o 
   6  12   2     2766.33     2836.97    108.60 o 
   7  12   2      393.95      425.28     46.57 o 
   8  12   2       19.80       -2.67     33.78 o 
   9  12   2     3054.26     2891.42    160.52 o 
 -10  13   2     2291.46     2316.69    148.70 o 
  -9  13   2       40.77        7.74     37.75 o 
  -8  13   2     1898.05     2056.32    127.42 o 
  -7  13   2        7.34       38.21     45.88 o 
  -6  13   2     6607.22     6908.33    211.59 o 
  -5  13   2     1905.50     1805.28     93.47 o 
  -4  13   2      114.21      111.21     41.01 o 
  -3  13   2    11675.88    11357.71    339.43 o 
  -2  13   2     3017.66     2908.74    155.87 o 
  -1  13   2    14335.06    13941.98    241.35 o 
   0  13   2       43.01       51.98     23.75 o 
   1  13   2      161.70      106.56     40.78 o 
   2  13   2     7287.57     7187.81    165.48 o 
   3  13   2     1134.51     1138.19     53.02 o 
   4  13   2      135.99      107.00     18.91 o 
   5  13   2      554.87      613.95     42.24 o 
   6  13   2     7510.05     7772.07    238.88 o 
   7  13   2     1621.03     1733.91     88.28 o 
   8  13   2      817.53      781.58     84.30 o 
   9  13   2     3449.43     3456.61    178.66 o 
  -9  14   2     2860.01     3442.34    240.65 o 
  -8  14   2        8.40      -24.96     49.64 o 
  -7  14   2     1206.40     1112.00    182.64 o 
  -6  14   2     3004.27     2804.30    299.60 o 
  -5  14   2      779.71      783.94     63.49 o 
  -4  14   2     6873.97     7091.46    193.86 o 
  -3  14   2     3280.34     3308.43    166.80 o 
  -2  14   2      837.31      767.76     86.06 o 
  -1  14   2      182.34      184.27     22.29 o 
   0  14   2    19716.82    19618.13    389.78 o 
   1  14   2      826.64      812.69     81.79 o 
   2  14   2     5568.05     5778.92    147.03 o 
   3  14   2     4835.01     4542.16    114.28 o 
   4  14   2       99.66       98.22     19.02 o 
   5  14   2     2608.03     2492.57    110.47 o 
   6  14   2     1628.74     1730.23     84.33 o 
   7  14   2      210.16      125.91     40.38 o 
   8  14   2     2900.12     2985.63    162.66 o 
  -9  15   2     1531.68     1659.22    162.48 o 
  -8  15   2      139.42      140.82     62.69 o 
  -7  15   2      273.33      232.56     68.71 o 
  -6  15   2      378.57      445.40     75.78 o 
  -5  15   2      521.16      345.35     73.34 o 
  -4  15   2        1.73       37.43     38.16 o 
  -3  15   2    17116.04    17484.68    479.42 o 
  -2  15   2      296.69      243.06     23.94 o 
  -1  15   2    11094.02    11015.86    206.62 o 
   0  15   2      157.20      129.34     37.61 o 
   1  15   2       72.69       88.35     29.41 o 
   2  15   2      540.30      545.80     57.61 o 
   3  15   2     5579.08     5809.27    176.03 o 
   4  15   2        0.22        7.36     15.97 o 
   5  15   2        2.79       13.80     25.80 o 
   6  15   2      285.15      104.07     67.45 o 
   7  15   2       76.81       63.25     45.19 o 
   8  15   2        7.98      -20.56     65.11 o 
  -8  16   2      139.69        3.71     88.30 o 
  -7  16   2       95.65       92.93     56.11 o 
  -6  16   2     1513.39     1512.70    135.78 o 
  -5  16   2      173.85      256.62     63.10 o 
  -4  16   2     8252.46     8705.02    325.33 o 
  -3  16   2      577.60      731.33    111.67 o 
  -2  16   2     1267.74     1127.05    114.84 o 
  -1  16   2      304.07      289.11     28.29 o 
   0  16   2    15055.60    15891.41    331.16 o 
   1  16   2       31.91      -25.03     25.03 o 
   2  16   2     4825.34     4633.22    159.80 o 
   3  16   2       69.16       58.65     26.31 o 
   4  16   2       33.56       28.78     22.69 o 
   5  16   2       40.33       46.13     42.29 o 
   6  16   2      276.61      243.18    123.48 o 
   7  16   2       19.88        5.15     53.56 o 
   8  16   2     3392.77     3358.27    178.69 o 
  -8  17   2       30.56      -40.65     70.90 o 
  -7  17   2      258.02      229.38     76.48 o 
  -6  17   2     2851.50     2717.11    240.29 o 
  -5  17   2      352.05      303.41     69.13 o 
  -4  17   2      190.13      155.07     62.27 o 
  -3  17   2    19155.35    19405.46    555.54 o 
  -2  17   2      704.00      511.41     80.62 o 
  -1  17   2    11386.09    11693.90    703.94 o 
   0  17   2      276.18      340.31     37.10 o 
   1  17   2       82.08       53.56     27.68 o 
   2  17   2      323.60      294.15     43.42 o 
   3  17   2     2243.65     2252.72    106.35 o 
   4  17   2        0.55      -41.94     41.94 o 
   5  17   2      374.87      364.73     83.25 o 
   6  17   2     1059.61     1333.65    130.93 o 
   7  17   2      138.77      123.05     58.88 o 
  -7  18   2     2299.40     2527.70    201.36 o 
  -6  18   2     1661.02     2124.40    172.38 o 
  -5  18   2      553.16      823.76    104.14 o 
  -4  18   2     3992.10     4147.77    223.99 o 
  -3  18   2     1661.03     1781.69    137.78 o 
  -2  18   2      135.33      162.38     52.73 o 
  -1  18   2      249.04      250.49     62.15 o 
   0  18   2    10113.19    10215.97    351.35 o 
   1  18   2        0.83       -7.39     41.66 o 
   2  18   2     3728.79     4034.18    152.67 o 
   3  18   2     2820.76     2695.55    120.19 o 
   4  18   2      505.86      519.32     82.67 o 
   5  18   2     2158.12     2050.05    161.17 o 
   6  18   2      559.29      650.87    156.11 o 
  -7  19   2       58.50       55.07     52.17 o 
  -6  19   2     6120.92     6489.56    396.30 o 
  -5  19   2      795.34      900.67    115.52 o 
  -4  19   2     1248.97     1320.95    212.29 o 
  -3  19   2     5217.11     5587.72    295.22 o 
  -2  19   2      284.98      270.94     79.90 o 
  -1  19   2     6133.11     6010.59    264.73 o 
   0  19   2     1118.50     1244.74    119.00 o 
   1  19   2        2.00      -29.11     57.27 o 
   2  19   2     5505.40     5615.79    189.34 o 
   3  19   2      349.49      364.99     75.50 o 
   4  19   2      338.26      249.61     70.82 o 
   5  19   2      169.83      132.81    139.10 o 
   6  19   2     6412.22     6272.10    316.54 o 
  -6  20   2      435.64      611.43    106.88 o 
  -5  20   2      339.71      321.13     77.39 o 
  -4  20   2       26.38       30.98     47.82 o 
  -3  20   2     1980.90     1884.16    149.67 o 
  -2  20   2      154.41      107.78     51.23 o 
  -1  20   2      356.09      477.74     77.01 o 
   0  20   2      216.37      357.52     90.77 o 
   1  20   2       22.62       34.18     46.72 o 
   2  20   2     1068.41      976.76    112.25 o 
   3  20   2    11852.62    12128.94    571.69 o 
   4  20   2     1287.76     1118.70    124.90 o 
   5  20   2     5920.43     5780.58    288.68 o 
  -5  21   2     1449.57     1463.43    196.66 o 
  -4  21   2     1703.88     1756.72    196.31 o 
  -3  21   2        0.06       17.94     43.82 o 
  -2  21   2        0.48       19.12     38.40 o 
  -1  21   2      182.42      280.52     75.72 o 
   0  21   2      908.42      793.03    102.42 o 
   1  21   2     1270.67     1200.39    123.96 o 
   2  21   2     3148.62     3269.41    204.36 o 
   3  21   2      409.63      308.05     75.18 o 
   4  21   2       68.91      -76.73     76.73 o 
  -3  22   2      850.09      905.61    112.98 o 
  -2  22   2      229.09       71.87     79.22 o 
  -1  22   2        0.85      -43.41     70.63 o 
   0  22   2     1882.47     2048.44    163.72 o 
   1  22   2     1091.16     1017.64    150.35 o 
   2  22   2      145.66      200.88     75.70 o 
   3  22   2     3158.59     2973.57    205.32 o 
   0  23   2     1231.57     1198.30    129.45 o 
 -11   0   3    12943.20    13126.90    623.09 o 
  -9   0   3    17913.48    18055.41    707.24 o 
  -7   0   3      510.85      502.96     60.62 o 
  -5   0   3     4672.11     4776.60    179.01 o 
  -3   0   3    10739.54    10423.50    204.81 o 
  -1   0   3      521.97      490.93     17.85 o 
   1   0   3    62134.56    59617.68   1068.48 o 
   3   0   3    81120.41    80572.38   1078.79 o 
   5   0   3     3546.80     3177.69     97.54 o 
   7   0   3      723.04      598.09     72.09 o 
   9   0   3      474.88      364.52     80.64 o 
 -12   1   3    10383.54    10668.65    406.55 o 
 -11   1   3      241.89      303.04     93.39 o 
 -10   1   3      373.45      293.37     65.36 o 
  -9   1   3     1105.53     1266.35    246.68 o 
  -8   1   3     5315.79     5348.66    217.16 o 
  -7   1   3       49.61       63.83     23.11 o 
  -6   1   3      292.32      268.05     25.48 o 
  -5   1   3     6161.21     6819.27    133.07 o 
  -4   1   3        8.62       24.47     11.56 o 
  -3   1   3    12820.08    12298.33    150.77 o 
  -2   1   3     5151.91     4495.24     84.99 o 
  -1   1   3     1512.17     1675.42     32.29 o 
   0   1   3    77501.92    75841.08    892.81 o 
   1   1   3     1497.10     1526.46     33.49 o 
   2   1   3    10453.36    11549.37    139.38 o 
   3   1   3       10.86        0.01     12.69 o 
   4   1   3    25309.79    25583.69    277.53 o 
   5   1   3      112.92      135.12     16.45 o 
   6   1   3     4116.68     4063.08     97.22 o 
   7   1   3     2074.97     2098.85     90.42 o 
   8   1   3      330.25      297.54     39.50 o 
   9   1   3     1727.89     1611.40    128.75 o 
  10   1   3     1675.48     1617.27    140.31 o 
 -12   2   3       26.16      -47.60     76.73 o 
 -11   2   3     5330.67     5322.44    259.94 o 
 -10   2   3      620.62      552.47     63.45 o 
  -9   2   3     9228.92     9453.21    238.95 o 
  -8   2   3     2421.75     2215.08     84.86 o 
  -7   2   3      771.35      651.45     44.63 o 
  -6   2   3    22217.36    22295.81    467.87 o 
  -5   2   3      954.29     1084.32     41.10 o 
  -4   2   3      410.76      334.93     20.41 o 
  -3   2   3     9999.17     9598.36    110.27 o 
  -2   2   3    21986.82    21698.71    208.16 o 
  -1   2   3      883.47      836.51     21.38 o 
   0   2   3     4817.94     4655.40     74.14 o 
   1   2   3    30934.06    30922.98    302.03 o 
   2   2   3      811.58      997.85     28.38 o 
   3   2   3    45136.52    44922.57    419.67 o 
   4   2   3      620.51      395.77     20.34 o 
   5   2   3     2579.16     2655.99     56.95 o 
   6   2   3     7503.55     7909.72    134.79 o 
   7   2   3      206.80      165.41     33.95 o 
   8   2   3      300.92      265.37     55.38 o 
   9   2   3     2885.59     2760.65    119.56 o 
  10   2   3     3506.71     3315.20    285.48 o 
 -12   3   3     1954.89     1926.90    169.65 o 
 -11   3   3       75.76      -34.45     69.99 o 
 -10   3   3      294.85      314.68     88.59 o 
  -9   3   3     5868.56     5800.53    217.05 o 
  -8   3   3      554.88      471.71     39.32 o 
  -7   3   3      898.49      938.20     55.80 o 
  -6   3   3        8.41       26.22     11.98 o 
  -5   3   3    20246.51    19746.19    332.24 o 
  -4   3   3        6.00       36.39      9.34 o 
  -3   3   3    31740.36    31753.27    287.21 o 
  -2   3   3    13949.50    14077.83    153.56 o 
  -1   3   3     1112.75     1234.37     24.48 o 
   0   3   3     7200.75     6397.59     77.48 o 
   1   3   3     1186.06     1078.07     29.99 o 
   2   3   3     5871.63     5718.75     81.27 o 
   3   3   3    10678.50    10696.25    138.78 o 
   4   3   3        3.11       34.10      8.93 o 
   5   3   3     3468.97     3229.54     59.59 o 
   6   3   3      470.01      524.74     33.62 o 
   7   3   3    12214.25    11849.60    220.90 o 
   8   3   3      173.06      142.65     33.02 o 
   9   3   3     8220.24     7814.34    211.72 o 
  10   3   3     2475.01     2346.10    116.43 o 
 -12   4   3       19.47       35.24     50.83 o 
 -11   4   3      504.59      427.46    103.42 o 
 -10   4   3     1493.88     1592.78    129.27 o 
  -9   4   3     2670.66     2367.20    156.77 o 
  -8   4   3     2185.69     2136.22    103.91 o 
  -7   4   3     2678.44     2892.09     96.64 o 
  -6   4   3    24938.60    23297.95    787.16 o 
  -5   4   3     2073.71     2053.99     73.01 o 
  -4   4   3     1619.88     1945.93     54.69 o 
  -3   4   3     1171.91     1276.43     36.77 o 
  -2   4   3    10736.02    10917.95    118.96 o 
  -1   4   3     2514.41     2635.21     42.44 o 
   0   4   3       26.31       23.21      6.45 o 
   1   4   3     1102.69     1010.00     27.49 o 
   2   4   3     7782.99     8567.03    111.01 o 
   3   4   3     8806.80     8550.82    108.77 o 
   4   4   3     3466.77     3588.94     63.89 o 
   5   4   3     6519.92     6472.67     92.58 o 
   6   4   3    27693.78    26801.46    285.34 o 
   7   4   3     1455.18     1421.86     59.19 o 
   8   4   3     1913.85     1825.90     89.81 o 
   9   4   3      401.85      444.23     53.93 o 
  10   4   3     3207.84     2998.25    149.69 o 
 -11   5   3       66.69       86.19     44.60 o 
 -10   5   3     1532.43     1619.69    104.46 o 
  -9   5   3     5941.54     6191.36    203.41 o 
  -8   5   3      422.66      356.27     39.58 o 
  -7   5   3     1789.42     1601.67     93.09 o 
  -6   5   3      809.09      673.37     37.38 o 
  -5   5   3    20868.67    21291.71    320.91 o 
  -4   5   3    10869.48     9991.97    170.86 o 
  -3   5   3    36989.99    37949.73    337.97 o 
  -2   5   3    10303.80    10604.00    118.53 o 
  -1   5   3      529.13      711.15     21.08 o 
   0   5   3       17.07       38.27      8.29 o 
   1   5   3     2083.46     1961.29     36.93 o 
   2   5   3     1097.25     1080.88     29.55 o 
   3   5   3    12440.96    12707.75    158.86 o 
   4   5   3     1808.66     1830.66     52.65 o 
   5   5   3     2340.60     1892.94     47.17 o 
   6   5   3      961.26      908.88     52.11 o 
   7   5   3     7649.16     7602.62    170.51 o 
   8   5   3     4480.82     4500.46    201.06 o 
   9   5   3    14099.93    14218.43    359.37 o 
  10   5   3     1211.79     1199.49    128.49 o 
 -11   6   3       73.34      122.65     41.50 o 
 -10   6   3        0.98      -19.20     28.99 o 
  -9   6   3      140.23       93.83     34.47 o 
  -8   6   3     5983.43     5970.28    202.13 o 
  -7   6   3     6553.18     6376.71    156.95 o 
  -6   6   3    23833.58    25424.09    405.04 o 
  -5   6   3    11101.38    11975.74    171.80 o 
  -4   6   3     3772.09     3957.68    115.76 o 
  -3   6   3     9835.90     9647.10    116.47 o 
  -2   6   3    15139.60    15811.89    175.98 o 
  -1   6   3    11797.53    11742.47    135.54 o 
   0   6   3      615.99      511.78     21.08 o 
   1   6   3      561.24      743.86     23.94 o 
   2   6   3      253.88      150.48     13.86 o 
   3   6   3      584.81      541.68     24.26 o 
   4   6   3    11862.16    11589.65    157.99 o 
   5   6   3     3404.34     3264.10     78.81 o 
   6   6   3    10775.08    11176.55    247.86 o 
   7   6   3     2678.77     2810.00    110.11 o 
   8   6   3     2238.85     2164.30    102.26 o 
   9   6   3     1093.83     1104.38     79.66 o 
  10   6   3     1543.52     1499.58     95.35 o 
 -11   7   3     1703.66     1789.02    125.17 o 
 -10   7   3      290.65      280.51     54.66 o 
  -9   7   3     2351.84     2441.06    129.49 o 
  -8   7   3     5966.80     6171.66    327.87 o 
  -7   7   3      118.84      166.83     30.64 o 
  -6   7   3      190.69      119.37     32.70 o 
  -5   7   3    15704.46    15986.20    228.46 o 
  -4   7   3    33825.06    33870.19    477.50 o 
  -3   7   3    58768.71    56554.88    595.35 o 
  -2   7   3      477.81      473.99     18.63 o 
  -1   7   3     8259.51     7889.23    100.21 o 
   0   7   3    12378.49    12805.35    160.50 o 
   1   7   3     1933.62     2233.91     48.04 o 
   2   7   3      743.96      749.33     30.44 o 
   3   7   3     2524.60     2414.82     60.80 o 
   4   7   3     5112.99     5038.38     97.72 o 
   5   7   3     2209.89     2163.39     68.83 o 
   6   7   3        1.26       24.15     22.82 o 
   7   7   3     6017.50     6238.09    143.77 o 
   8   7   3     6266.63     6080.69    272.64 o 
   9   7   3     9063.87     9422.74    281.60 o 
  10   7   3      772.67      748.70     68.93 o 
 -11   8   3     2372.19     2413.09    146.07 o 
 -10   8   3     3288.50     3391.77    164.73 o 
  -9   8   3     3724.30     3872.40    167.48 o 
  -8   8   3    10527.04    11060.78    318.70 o 
  -7   8   3     4338.48     4584.77    162.81 o 
  -6   8   3     5535.36     5541.07    208.75 o 
  -5   8   3     5329.04     5535.56    127.94 o 
  -4   8   3     5817.08     5525.82     98.35 o 
  -3   8   3    15352.36    15745.03    204.19 o 
  -2   8   3      270.87      263.65     21.12 o 
  -1   8   3     5541.95     5340.81     93.61 o 
   0   8   3    10050.32     9323.66    129.55 o 
   1   8   3    12294.72    13138.53    172.26 o 
   2   8   3    17593.34    17303.84    203.80 o 
   3   8   3    10333.63    11302.10    151.43 o 
   4   8   3    14604.63    14462.32    219.20 o 
   5   8   3     2123.04     2253.16     71.99 o 
   6   8   3     2321.38     2351.20     74.85 o 
   7   8   3     4275.41     4196.47    106.32 o 
   8   8   3      318.61      308.80     40.69 o 
   9   8   3      421.32      440.11     47.89 o 
  10   8   3       89.09       90.49     48.75 o 
 -11   9   3     3431.71     3778.05    188.00 o 
 -10   9   3        6.52       37.06     37.39 o 
  -9   9   3        4.92       17.21     33.21 o 
  -8   9   3     4855.60     5008.14    187.19 o 
  -7   9   3     1562.30     1553.75     65.65 o 
  -6   9   3       29.88       68.58     21.76 o 
  -5   9   3      617.20      571.97     34.82 o 
  -4   9   3     2446.32     2436.95     61.76 o 
  -3   9   3     5200.62     5171.33    105.68 o 
  -2   9   3     1613.48     1623.09     57.02 o 
  -1   9   3    30010.77    29389.59    357.69 o 
   0   9   3    14136.08    14618.22    187.01 o 
   1   9   3    17365.79    18573.76    216.17 o 
   2   9   3       62.84       90.81     18.63 o 
   3   9   3      176.93      272.35     23.25 o 
   4   9   3    14319.48    14624.64    224.01 o 
   5   9   3     5043.50     5349.78    132.05 o 
   6   9   3     1031.47     1001.38     57.67 o 
   7   9   3     1956.48     1888.90     69.54 o 
   8   9   3     1485.98     1459.58     80.18 o 
   9   9   3     1714.02     1754.44     98.81 o 
 -11  10   3     2484.92     2881.75    164.87 o 
 -10  10   3     6841.39     7344.03    259.15 o 
  -9  10   3     2321.46     2568.19    139.61 o 
  -8  10   3      919.60      964.07     83.57 o 
  -7  10   3       11.90      -34.10     34.10 o 
  -6  10   3       35.78       37.57     36.84 o 
  -5  10   3      282.69      301.58     41.24 o 
  -4  10   3     4679.72     4744.81    100.16 o 
  -3  10   3     1854.25     1710.38     65.16 o 
  -2  10   3     9637.95     9325.04    273.58 o 
  -1  10   3     1563.02     1628.36     47.39 o 
   0  10   3      846.48      900.51     52.83 o 
   1  10   3     8045.37     8263.24    140.76 o 
   2  10   3    25951.09    25879.43    313.28 o 
   3  10   3    17430.48    17472.63    216.98 o 
   4  10   3     8786.05     8990.73    178.59 o 
   5  10   3       45.11       63.20     23.79 o 
   6  10   3      607.24      515.19     45.92 o 
   7  10   3      583.05      491.38     45.98 o 
   8  10   3      421.43      384.09     45.47 o 
   9  10   3      585.05      570.56     59.57 o 
 -10  11   3       41.84       88.96     48.56 o 
  -9  11   3     1737.84     1698.35    115.98 o 
  -8  11   3      132.19       79.35     38.11 o 
  -7  11   3     1286.77     1241.42    117.27 o 
  -6  11   3      225.06      172.21     36.29 o 
  -5  11   3      631.25      611.17     35.06 o 
  -4  11   3        8.24      -15.48     19.07 o 
  -3  11   3       65.83       52.89     20.06 o 
  -2  11   3     3699.84     3728.36    126.02 o 
  -1  11   3    18487.93    17952.13    269.38 o 
   0  11   3     6670.08     6740.91    121.95 o 
   1  11   3    24889.07    25200.91    407.49 o 
   2  11   3      424.88      474.47     32.71 o 
   3  11   3     1887.91     1831.58     57.10 o 
   4  11   3       56.10       38.51     32.66 o 
   5  11   3     5264.86     5398.24    137.58 o 
   6  11   3      570.90      629.75     48.93 o 
   7  11   3       19.48       -5.94     22.27 o 
   8  11   3      222.64      200.73     40.28 o 
   9  11   3        6.35       16.16     36.96 o 
 -10  12   3     6180.16     6913.39    258.77 o 
  -9  12   3      347.93      301.42     55.52 o 
  -8  12   3      661.97      607.24     89.97 o 
  -7  12   3     3524.44     3457.92    197.53 o 
  -6  12   3      212.91      145.05     25.56 o 
  -5  12   3     1267.73     1167.55     60.56 o 
  -4  12   3     2104.76     2023.66    129.77 o 
  -3  12   3      641.34      769.48    100.54 o 
  -2  12   3     7638.08     7664.21    213.17 o 
  -1  12   3       20.84       41.34     13.58 o 
   0  12   3      505.68      651.10     52.59 o 
   1  12   3     1389.91     1493.26    136.19 o 
   2  12   3    28415.62    28375.85    371.69 o 
   3  12   3     1597.38     1508.26     60.94 o 
   4  12   3     4820.81     4748.74    107.35 o 
   5  12   3     4764.97     4660.44    128.09 o 
   6  12   3     1531.33     1515.12     80.83 o 
   7  12   3     1846.45     1891.21     94.84 o 
   8  12   3      321.86      284.39     56.74 o 
   9  12   3      185.43      239.24     55.82 o 
 -10  13   3      339.67      383.15     93.28 o 
  -9  13   3     1267.79     1275.98    137.99 o 
  -8  13   3      923.07      870.85    109.55 o 
  -7  13   3     2524.72     2692.59    208.21 o 
  -6  13   3     1381.27     1445.64    135.18 o 
  -5  13   3     1067.71     1094.45     59.58 o 
  -4  13   3     7502.39     7214.96    270.80 o 
  -3  13   3      264.01      211.62     48.35 o 
  -2  13   3     3818.44     3728.57    124.58 o 
  -1  13   3    11298.62    10928.61    375.53 o 
   0  13   3      874.70      936.93     59.43 o 
   1  13   3     6070.64     6252.35    225.74 o 
   2  13   3     1554.87     1492.69     78.55 o 
   3  13   3     1743.57     1689.21     89.29 o 
   4  13   3     2827.00     2792.45    104.14 o 
   5  13   3     8525.57     8446.34    271.80 o 
   6  13   3     1180.89     1086.77     70.68 o 
   7  13   3       46.58       67.03     29.73 o 
   8  13   3     4789.29     4780.50    205.19 o 
  -9  14   3      495.61      598.30    101.26 o 
  -8  14   3      186.27      144.58     63.62 o 
  -7  14   3     8819.15     9258.55    353.30 o 
  -6  14   3      182.19      237.90     70.90 o 
  -5  14   3     9819.77     9823.00    213.08 o 
  -4  14   3     1441.24     1444.57    118.35 o 
  -3  14   3     1248.49     1314.22    102.86 o 
  -2  14   3     1092.64     1038.58     65.77 o 
  -1  14   3     5786.20     5769.20    134.78 o 
   0  14   3      238.42      237.16     34.74 o 
   1  14   3      123.17       71.51     25.93 o 
   2  14   3     8429.46     8665.31    252.53 o 
   3  14   3      237.99      213.77     25.74 o 
   4  14   3     4125.92     3901.14    117.19 o 
   5  14   3     9513.20     9574.29    226.26 o 
   6  14   3     1811.40     1770.96     99.30 o 
   7  14   3     6083.68     6062.45    228.10 o 
   8  14   3        8.59       66.78     48.33 o 
  -9  15   3      321.06      262.61     80.50 o 
  -8  15   3     2460.55     2701.05    194.97 o 
  -7  15   3      117.79      151.08     61.18 o 
  -6  15   3     2430.20     2864.15    183.80 o 
  -5  15   3      268.69      388.41     81.82 o 
  -4  15   3    26358.31    26893.82    683.20 o 
  -3  15   3       18.74      -16.41     35.77 o 
  -2  15   3     6719.54     7322.06    283.10 o 
  -1  15   3      263.63      270.09     29.75 o 
   0  15   3        1.22       10.74     12.98 o 
   1  15   3     1112.79     1015.00     70.09 o 
   2  15   3     1167.88     1093.48     74.17 o 
   3  15   3        9.79        0.68     22.77 o 
   4  15   3     1286.99     1305.03     67.00 o 
   5  15   3     1198.20     1223.06     82.91 o 
   6  15   3      564.05      517.19     65.56 o 
   7  15   3       56.43       16.57     46.71 o 
   8  15   3    10246.24    10580.12    332.75 o 
  -8  16   3      187.88      112.86     57.71 o 
  -7  16   3    10171.91    11044.92    528.30 o 
  -6  16   3       53.95       72.29     51.74 o 
  -5  16   3     9123.33     8653.78    335.80 o 
  -4  16   3        9.37       59.60    113.57 o 
  -3  16   3     1085.66     1292.44    110.86 o 
  -2  16   3        1.15       11.40     14.06 o 
  -1  16   3     8341.71     8468.44    231.38 o 
   0  16   3      509.12      441.15     64.81 o 
   1  16   3        1.27       39.14     23.70 o 
   2  16   3      358.14      412.30     48.46 o 
   3  16   3       35.28       36.79     25.63 o 
   4  16   3       14.73       27.76     22.56 o 
   5  16   3     8897.30     8350.25    369.29 o 
   6  16   3       51.20      -30.87     54.27 o 
   7  16   3     6043.56     6145.42    311.17 o 
  -8  17   3     2235.81     2306.75    189.96 o 
  -7  17   3      590.25      665.24    107.09 o 
  -6  17   3     1037.83     1026.32    120.55 o 
  -5  17   3      103.02      130.80     60.94 o 
  -4  17   3    13974.38    14786.25    717.56 o 
  -3  17   3       16.40      -11.38     38.84 o 
  -2  17   3     6012.66     6342.25    186.20 o 
  -1  17   3     3004.93     3150.26    121.69 o 
   0  17   3      295.75      316.81     63.00 o 
   1  17   3     2052.37     2195.38    144.70 o 
   2  17   3     1247.26     1346.95     87.33 o 
   3  17   3      520.90      540.14     58.71 o 
   4  17   3     4274.06     4003.54    155.75 o 
   5  17   3     2237.40     2242.98    161.86 o 
   6  17   3      501.81      481.94     87.68 o 
   7  17   3        0.52      -56.91     56.91 o 
  -7  18   3     4471.07     4965.05    301.34 o 
  -6  18   3      290.00      200.97     67.62 o 
  -5  18   3     1879.39     2058.96    159.97 o 
  -4  18   3      457.14      548.97     90.14 o 
  -3  18   3      110.69      142.38     66.98 o 
  -2  18   3     2929.33     2708.38    166.81 o 
  -1  18   3      774.80      879.06     62.90 o 
   0  18   3      274.08      249.12     38.64 o 
   1  18   3       30.84       36.59     28.37 o 
   2  18   3     8922.50     9276.26    316.08 o 
   3  18   3      348.73      302.24     47.46 o 
   4  18   3     1838.93     1624.95    253.08 o 
   5  18   3     4393.85     4061.49    226.50 o 
   6  18   3      585.36      475.60     89.54 o 
  -6  19   3      585.36      675.50    104.27 o 
  -5  19   3     1049.45     1209.63    206.77 o 
  -4  19   3     2653.64     2850.02    191.10 o 
  -3  19   3      267.86      230.32     65.52 o 
  -2  19   3     1429.70     1367.46    136.90 o 
  -1  19   3     7634.04     7320.85    296.38 o 
   0  19   3      771.93      748.43     96.34 o 
   1  19   3     5180.30     5120.25    187.28 o 
   2  19   3      809.06      794.28     73.82 o 
   3  19   3      625.99      639.43     95.51 o 
   4  19   3      168.77      194.20     59.79 o 
   5  19   3     1739.90     1892.94    160.87 o 
  -6  20   3      301.06      489.95    101.55 o 
  -5  20   3      560.27      654.98    101.52 o 
  -4  20   3      810.26      740.20    103.16 o 
  -3  20   3        1.22      -50.75     51.20 o 
  -2  20   3     4692.78     4796.92    241.80 o 
  -1  20   3        4.90       66.03     63.55 o 
   0  20   3      890.82      823.27    251.11 o 
   1  20   3      843.22      917.04     80.62 o 
   2  20   3     9282.23     9263.63    355.78 o 
   3  20   3     1955.37     1945.59    156.70 o 
   4  20   3     2221.20     2275.97    171.91 o 
  -4  21   3       45.83      189.06     65.18 o 
  -3  21   3       76.23       84.39     46.02 o 
  -2  21   3      940.40      907.68    111.70 o 
  -1  21   3     8024.17     8009.42    394.23 o 
   0  21   3     2521.75     2743.65    185.02 o 
   1  21   3     3207.89     3111.65    197.27 o 
   2  21   3       29.52       91.52     46.75 o 
   3  21   3      459.28      493.46     91.72 o 
  -3  22   3      924.12      837.19    201.07 o 
  -2  22   3     1300.63     1524.55    143.61 o 
  -1  22   3      445.43      416.07     85.08 o 
   0  22   3     1275.11     1474.75    144.59 o 
   1  22   3     2259.38     2315.37    177.05 o 
   2  22   3     8283.25     8895.22    361.30 o 
 -12   0   4     1513.75     1289.60    197.50 o 
 -10   0   4      362.26      403.78     90.22 o 
  -8   0   4      193.25      146.44     51.57 o 
  -6   0   4    26658.45    26923.90    616.18 o 
  -4   0   4    78658.95    78191.34   1226.16 o 
  -2   0   4     4189.49     4202.99     99.01 o 
   0   0   4    34450.48    37013.01    751.07 o 
   2   0   4    12442.69    14335.36    254.30 o 
   4   0   4        3.97       51.69     14.62 o 
   6   0   4    17384.14    17474.95    364.47 o 
   8   0   4    21647.69    20866.82    662.14 o 
  10   0   4      599.86      542.49    186.31 o 
 -12   1   4      194.25       14.81     68.99 o 
 -11   1   4       51.88       18.84     48.77 o 
 -10   1   4     1852.65     1804.38    113.90 o 
  -9   1   4       13.14       52.89     33.16 o 
  -8   1   4        0.13      -34.37     34.37 o 
  -7   1   4    10545.83     9687.33    286.20 o 
  -6   1   4       75.38       92.80     25.39 o 
  -5   1   4      170.07      187.63     22.60 o 
  -4   1   4       42.42       57.82     14.19 o 
  -3   1   4    32488.41    32387.31    413.96 o 
  -2   1   4      202.93      233.85     15.35 o 
  -1   1   4    42267.95    42533.69    494.58 o 
   0   1   4     2087.52     2203.08     47.85 o 
   1   1   4     3364.92     3478.34     91.08 o 
   2   1   4    20880.02    21429.35    225.41 o 
   3   1   4     2884.99     3018.57     62.88 o 
   4   1   4      531.01      615.09     27.24 o 
   5   1   4     3946.17     4147.71     92.55 o 
   6   1   4     3124.70     3185.55     87.03 o 
   7   1   4     1154.79     1235.89     71.75 o 
   8   1   4      402.73      296.87     71.97 o 
   9   1   4     8786.19     8781.35    422.10 o 
  10   1   4        0.23      -42.03     42.03 o 
 -12   2   4     1428.34     1310.09    143.49 o 
 -11   2   4      466.55      439.60     86.05 o 
 -10   2   4     1212.74     1034.96    112.55 o 
  -9   2   4     2046.27     2141.30    256.04 o 
  -8   2   4      594.30      485.47     31.96 o 
  -7   2   4     3688.50     3564.42     93.76 o 
  -6   2   4    14655.08    15407.62    243.86 o 
  -5   2   4       26.30        6.18     11.07 o 
  -4   2   4    34397.25    33817.52    373.00 o 
  -3   2   4      574.53      658.48     25.00 o 
  -2   2   4      454.17      386.32     15.51 o 
  -1   2   4    15430.69    15203.16    228.01 o 
   0   2   4    13531.17    12944.79    206.51 o 
   1   2   4     9617.29     9209.66    124.95 o 
   2   2   4    12302.17    12944.39    193.73 o 
   3   2   4    17305.97    17234.68    196.40 o 
   4   2   4      807.50      984.30     36.07 o 
   5   2   4    11084.48    11286.25    212.02 o 
   6   2   4     3151.86     2885.12     82.18 o 
   7   2   4       29.03       17.70     21.94 o 
   8   2   4     9957.95     9978.33    297.39 o 
   9   2   4      293.12      167.22     50.99 o 
  10   2   4      659.88      599.28     63.11 o 
 -12   3   4     2356.26     2561.43    205.69 o 
 -11   3   4      450.79      409.66     77.78 o 
 -10   3   4     7990.19     8354.13    320.56 o 
  -9   3   4        6.67      -28.40     28.40 o 
  -8   3   4       28.99        5.46     18.98 o 
  -7   3   4      613.57      554.51     28.88 o 
  -6   3   4    10210.02    10001.25    183.97 o 
  -5   3   4      708.22      632.80     30.94 o 
  -4   3   4     2082.42     2223.82     64.34 o 
  -3   3   4    25916.70    25761.04    271.34 o 
  -2   3   4     3864.70     3652.08     50.97 o 
  -1   3   4    10286.52     9188.69    212.14 o 
   0   3   4    14825.91    16152.24    202.07 o 
   1   3   4      440.13      466.68     16.93 o 
   2   3   4    36093.53    36681.84    348.35 o 
   3   3   4       33.47       32.85     10.09 o 
   4   3   4      907.67      991.67     32.61 o 
   5   3   4       76.77       74.55     14.13 o 
   6   3   4     8465.81     8657.50    143.34 o 
   7   3   4        4.30       15.95     16.58 o 
   8   3   4     2997.86     2922.68    125.15 o 
   9   3   4     1922.53     1750.27    117.83 o 
  10   3   4      257.60      193.62     40.81 o 
 -12   4   4       70.52       67.86     47.58 o 
 -11   4   4        5.67        3.41     34.27 o 
 -10   4   4     1086.32     1066.85     89.81 o 
  -9   4   4     6932.39     7093.31    217.56 o 
  -8   4   4     3373.58     3251.99    121.51 o 
  -7   4   4    15707.52    15579.29    324.78 o 
  -6   4   4     7484.94     7812.88    203.58 o 
  -5   4   4      451.47      378.13     22.45 o 
  -4   4   4     3242.47     3409.49     74.81 o 
  -3   4   4     9607.64     9518.47    112.87 o 
  -2   4   4       90.10       73.35      8.19 o 
  -1   4   4    13682.52    13604.46    152.80 o 
   0   4   4        3.11       15.89      5.92 o 
   1   4   4     2841.95     2535.31     49.37 o 
   2   4   4     6812.79     7474.64     97.29 o 
   3   4   4    14734.56    15067.11    170.86 o 
   4   4   4     6299.26     6402.66    102.79 o 
   5   4   4    14432.62    14121.40    211.04 o 
   6   4   4      879.15      777.20     44.67 o 
   7   4   4        0.91       -3.42     23.65 o 
   8   4   4     1740.39     1817.47    108.87 o 
   9   4   4     2130.28     2128.33    123.16 o 
  10   4   4       90.61        0.85     43.02 o 
 -11   5   4     1715.05     1726.52    102.14 o 
 -10   5   4    10194.81    11045.51    405.82 o 
  -9   5   4     2663.99     2537.35    111.41 o 
  -8   5   4      169.50      136.31     25.77 o 
  -7   5   4      161.34      139.45     24.54 o 
  -6   5   4    16290.94    17212.45    348.01 o 
  -5   5   4     5266.70     5072.95     97.90 o 
  -4   5   4     4659.11     4900.97    115.18 o 
  -3   5   4      725.97      664.94     24.45 o 
  -2   5   4      323.31      306.21     14.81 o 
  -1   5   4      467.48      525.98     19.03 o 
   0   5   4    17663.64    17664.34    234.62 o 
   1   5   4    12526.81    12974.88    147.02 o 
   2   5   4    29783.85    32096.00    355.29 o 
   3   5   4     5760.20     5509.69     90.66 o 
   4   5   4      699.42      834.39     33.32 o 
   5   5   4      719.17      645.08     36.07 o 
   6   5   4     9500.29     9396.50    200.88 o 
   7   5   4     2037.04     2007.06    106.42 o 
   8   5   4     3567.73     3610.27    155.37 o 
   9   5   4      772.77      854.65     80.38 o 
  10   5   4       21.37       -9.28     30.04 o 
 -11   6   4       38.07       21.57     29.38 o 
 -10   6   4      145.89       69.06     42.76 o 
  -9   6   4     9747.26    10217.21    246.86 o 
  -8   6   4     5040.33     4905.15    127.89 o 
  -7   6   4     8280.69     8994.32    231.91 o 
  -6   6   4     1731.36     1558.40     82.23 o 
  -5   6   4      226.40      189.78     22.26 o 
  -4   6   4     1229.35     1239.23     48.22 o 
  -3   6   4     2288.50     2477.91     53.55 o 
  -2   6   4     2003.92     2059.44     41.16 o 
  -1   6   4     5335.34     4920.04     77.74 o 
   0   6   4    17932.57    17362.33    182.42 o 
   1   6   4      346.43      411.93     19.95 o 
   2   6   4      519.09      502.76     22.81 o 
   3   6   4    18175.85    18579.46    215.08 o 
   4   6   4    16397.02    16392.59    254.08 o 
   5   6   4    21624.84    21916.42    334.91 o 
   6   6   4     2439.58     2355.20     97.13 o 
   7   6   4      548.44      537.06     51.83 o 
   8   6   4      245.98      243.65     41.22 o 
   9   6   4      122.54      140.94     35.20 o 
  10   6   4        0.10      -34.30     34.30 o 
 -11   7   4     3424.10     3755.54    177.64 o 
 -10   7   4     4881.08     5079.99    198.83 o 
  -9   7   4     1250.85     1290.04     95.58 o 
  -8   7   4     1062.41      980.29     60.08 o 
  -7   7   4     4351.50     4721.26    160.33 o 
  -6   7   4        3.01       11.71     13.63 o 
  -5   7   4     2392.88     2203.75     59.19 o 
  -4   7   4     2358.16     2342.46     64.28 o 
  -3   7   4     3077.61     3320.60     61.38 o 
  -2   7   4    11786.59    12257.57    148.45 o 
  -1   7   4     1347.46     1356.73     35.04 o 
   0   7   4    15754.51    15889.94    200.16 o 
   1   7   4    11858.41    11913.78    141.70 o 
   2   7   4    34665.15    36647.91    343.52 o 
   3   7   4    10263.90    10262.51    157.63 o 
   4   7   4     2790.03     3053.00     75.37 o 
   5   7   4     1968.51     2092.80     76.20 o 
   6   7   4     3048.07     3150.87    113.95 o 
   7   7   4     6053.13     6244.28    177.81 o 
   8   7   4     4606.52     4193.90    153.97 o 
   9   7   4      163.98       70.00     35.76 o 
 -11   8   4       49.50       60.71     37.14 o 
 -10   8   4      473.71      391.51     61.90 o 
  -9   8   4     1513.42     1539.28    103.76 o 
  -8   8   4     3605.30     3694.14    154.13 o 
  -7   8   4     4496.61     4852.35    166.69 o 
  -6   8   4      702.87      584.30     38.49 o 
  -5   8   4     9593.95     8943.30    229.39 o 
  -4   8   4    13717.85    13860.70    168.18 o 
  -3   8   4     7850.58     7743.58    116.68 o 
  -2   8   4       19.08       44.84      9.94 o 
  -1   8   4     1862.75     1784.97     42.57 o 
   0   8   4    17297.89    17126.69    212.16 o 
   1   8   4     1138.53     1336.73     37.77 o 
   2   8   4      108.03      156.08     17.19 o 
   3   8   4    13965.21    13272.79    202.75 o 
   4   8   4     4601.86     4768.01    106.78 o 
   5   8   4     8890.96     9160.72    185.89 o 
   6   8   4       25.41        7.83     21.26 o 
   7   8   4     6328.56     6124.68    187.49 o 
   8   8   4     4936.38     4928.37    148.44 o 
   9   8   4     1887.29     2021.20     97.62 o 
 -11   9   4      830.79      759.58    124.32 o 
 -10   9   4      138.54      101.39     38.31 o 
  -9   9   4        7.08        1.12     36.05 o 
  -8   9   4     2784.09     2728.17    132.60 o 
  -7   9   4     5134.23     5534.28    179.93 o 
  -6   9   4     1434.12     1476.67     86.43 o 
  -5   9   4     6300.94     6232.60    134.16 o 
  -4   9   4     6667.79     7227.39    155.34 o 
  -3   9   4     8561.75     8803.28    155.56 o 
  -2   9   4    12893.17    13141.51    160.87 o 
  -1   9   4    13461.58    13796.67    156.72 o 
   0   9   4    14194.88    15430.15    320.63 o 
   1   9   4     3790.69     4030.02     76.75 o 
   2   9   4     3105.29     3153.66     73.98 o 
   3   9   4      548.38      526.24     32.91 o 
   4   9   4      138.41      196.29     24.10 o 
   5   9   4     3633.84     3845.17    111.43 o 
   6   9   4     1079.45     1037.22     60.66 o 
   7   9   4     1823.49     1786.14     84.25 o 
   8   9   4     1541.22     1537.31     82.23 o 
   9   9   4     1456.16     1459.67     84.40 o 
 -10  10   4       14.52        4.84     33.07 o 
  -9  10   4        2.70      -37.78     37.78 o 
  -8  10   4      229.98      208.68     47.94 o 
  -7  10   4     1113.21     1102.23    141.24 o 
  -6  10   4     1226.41     1132.81     79.59 o 
  -5  10   4    20531.44    20581.18    551.04 o 
  -4  10   4    13205.18    12310.96    195.12 o 
  -3  10   4     4418.82     4480.21    108.62 o 
  -2  10   4      875.03      687.16     34.54 o 
  -1  10   4     3901.48     4049.33     71.77 o 
   0  10   4     7285.50     7695.23    132.30 o 
   1  10   4    12536.12    12788.03    250.54 o 
   2  10   4     1219.56     1130.58     47.38 o 
   3  10   4      273.38      271.00     23.37 o 
   4  10   4       17.99       -4.11     21.18 o 
   5  10   4      206.25      219.56     37.14 o 
   6  10   4      743.76      758.90     53.28 o 
   7  10   4     7573.43     7444.29    160.49 o 
   8  10   4     3412.38     3741.62    130.99 o 
   9  10   4     2605.02     2631.53    112.68 o 
 -10  11   4      546.60      522.73     70.21 o 
  -9  11   4      159.21      119.28     49.11 o 
  -8  11   4      751.97      738.62    101.34 o 
  -7  11   4      357.40      300.04     68.97 o 
  -6  11   4     4877.03     4736.39    129.69 o 
  -5  11   4        4.29       56.35     18.97 o 
  -4  11   4     3603.38     4028.32    136.49 o 
  -3  11   4     4024.32     4044.60    119.04 o 
  -2  11   4    22014.75    22035.88    362.26 o 
  -1  11   4     6576.96     6382.25    109.16 o 
   0  11   4     7621.90     7326.43    142.47 o 
   1  11   4      130.03      219.96     28.11 o 
   2  11   4     3060.33     2802.57     87.96 o 
   3  11   4        0.29       -5.58     13.34 o 
   4  11   4       13.74       11.84     18.14 o 
   5  11   4      540.75      509.93     44.51 o 
   6  11   4     3713.43     3679.63    119.00 o 
   7  11   4       36.14       38.17     26.37 o 
   8  11   4      326.28      324.35     41.59 o 
 -10  12   4      548.70      487.88     95.94 o 
  -9  12   4      554.06      621.44     99.56 o 
  -8  12   4     3185.06     3376.34    203.52 o 
  -7  12   4      116.05      100.70     54.98 o 
  -6  12   4     4448.79     4234.72    104.57 o 
  -5  12   4    16082.40    15516.71    333.11 o 
  -4  12   4      161.70      180.28     41.36 o 
  -3  12   4     6865.17     7291.13    173.35 o 
  -2  12   4       87.21       57.87     17.12 o 
  -1  12   4     3070.95     3068.90     74.39 o 
   0  12   4      299.16      279.31     20.67 o 
   1  12   4    11609.28    11523.00    186.26 o 
   2  12   4     4586.40     4709.44    112.71 o 
   3  12   4      258.52      276.20     25.24 o 
   4  12   4     1427.26     1432.55     66.70 o 
   5  12   4      123.65      113.70     28.06 o 
   6  12   4     1255.11     1178.97     68.54 o 
   7  12   4     5952.04     5787.73    162.31 o 
   8  12   4      403.17      418.88     73.44 o 
 -10  13   4      213.97      280.22     81.81 o 
  -9  13   4     1996.67     2039.59    193.31 o 
  -8  13   4      672.77      683.47    137.79 o 
  -7  13   4      452.14      414.15     78.70 o 
  -6  13   4     6206.16     5964.76    326.86 o 
  -5  13   4     4506.98     4435.93    158.38 o 
  -4  13   4      162.71      154.44     29.33 o 
  -3  13   4     1370.08     1438.24     89.36 o 
  -2  13   4    15862.18    15713.76    487.25 o 
  -1  13   4     2368.20     2333.59     81.88 o 
   0  13   4     2939.44     2866.23     97.90 o 
   1  13   4     8265.94     8263.10    166.98 o 
   2  13   4      624.41      600.23     47.85 o 
   3  13   4     2143.50     1999.14     69.97 o 
   4  13   4      129.49      139.86     21.93 o 
   5  13   4      342.43      298.58     38.12 o 
   6  13   4     2919.93     3040.89    110.53 o 
   7  13   4     2041.67     2141.20    105.60 o 
   8  13   4      112.21       83.76     78.21 o 
  -9  14   4      284.95      400.48     88.56 o 
  -8  14   4     7823.12     8546.68    352.19 o 
  -7  14   4       24.20      -52.36     52.36 o 
  -6  14   4     4508.69     4756.68    234.85 o 
  -5  14   4     5102.80     5154.25    237.05 o 
  -4  14   4       55.95       33.74     29.14 o 
  -3  14   4     4189.18     4298.26    166.44 o 
  -2  14   4      309.89      309.06     29.19 o 
  -1  14   4     1719.39     1581.62    142.55 o 
   0  14   4     2295.80     2406.07    305.50 o 
   1  14   4     1730.09     1800.30     82.03 o 
   2  14   4     1226.77     1333.99     71.82 o 
   3  14   4       33.98       51.30     19.53 o 
   4  14   4    15549.52    15592.60    287.89 o 
   5  14   4       73.96       45.76     27.32 o 
   6  14   4     4900.74     5052.40    162.77 o 
   7  14   4     2442.30     2602.78    197.52 o 
  -9  15   4     4243.29     4828.62    289.55 o 
  -8  15   4      113.72      136.87     78.48 o 
  -7  15   4      958.89      856.70    205.62 o 
  -6  15   4      497.67      476.03     81.61 o 
  -5  15   4     4892.85     5093.25    241.56 o 
  -4  15   4      101.37       69.39     48.41 o 
  -3  15   4       39.30       77.41     27.39 o 
  -2  15   4     1021.74     1047.56     60.34 o 
  -1  15   4      871.88      891.86     58.10 o 
   0  15   4       57.67       58.66     40.88 o 
   1  15   4    23448.22    23696.35    409.36 o 
   2  15   4       66.73       27.87     30.39 o 
   3  15   4    11795.64    11305.64    302.70 o 
   4  15   4       13.65       46.63     27.38 o 
   5  15   4     2339.97     2218.95    116.99 o 
   6  15   4      625.79      627.80     74.52 o 
   7  15   4     4458.89     4477.21    308.81 o 
  -8  16   4     8768.59    10072.95    402.22 o 
  -7  16   4       14.78      -52.76     52.76 o 
  -6  16   4     1666.88     1798.67    169.66 o 
  -5  16   4      131.78      112.23     52.58 o 
  -4  16   4      206.04      215.03     57.84 o 
  -3  16   4     1153.09     1243.15     80.48 o 
  -2  16   4     1494.70     1513.15     87.09 o 
  -1  16   4        3.41      -13.56     39.38 o 
   0  16   4     4963.78     4995.41    216.65 o 
   1  16   4       53.29      111.08     36.36 o 
   2  16   4     1316.87     1221.95     85.40 o 
   3  16   4       30.57       68.09     28.59 o 
   4  16   4    17850.02    17581.62    491.34 o 
   5  16   4      146.82       83.73     34.82 o 
   6  16   4     3783.16     3554.35    249.04 o 
  -8  17   4       12.99       83.38     67.32 o 
  -7  17   4     1179.83     1244.33    135.44 o 
  -6  17   4     1125.24     1206.70    126.64 o 
  -5  17   4     3934.63     4071.63    224.08 o 
  -4  17   4      105.96      119.54     55.99 o 
  -3  17   4      233.28      267.74     53.96 o 
  -2  17   4     4769.76     4851.10    165.02 o 
  -1  17   4      566.72      493.53     74.62 o 
   0  17   4      253.85      329.11     97.01 o 
   1  17   4     9657.27    10091.37    427.83 o 
   2  17   4      189.24      143.26     38.92 o 
   3  17   4     5970.85     5665.96    182.19 o 
   4  17   4      257.83      252.61     44.39 o 
   5  17   4      819.33      657.01     92.63 o 
   6  17   4      255.92      201.21     66.98 o 
  -7  18   4        4.08      -67.21     67.21 o 
  -6  18   4     1082.61     1062.93    128.23 o 
  -5  18   4     3859.36     4133.24    229.71 o 
  -4  18   4      101.75       70.02     98.22 o 
  -3  18   4     4151.77     4108.59    213.25 o 
  -2  18   4      174.07      164.29     63.52 o 
  -1  18   4     1764.68     1669.67    130.55 o 
   0  18   4      572.43      381.84     73.73 o 
   1  18   4     1580.06     1651.49    104.36 o 
   2  18   4     1067.13     1083.52     85.23 o 
   3  18   4      166.27      118.70     32.29 o 
   4  18   4     5023.27     4687.92    342.85 o 
   5  18   4        6.35       18.42     43.07 o 
  -6  19   4     1603.08     1720.17    173.44 o 
  -5  19   4     1179.12     1086.00    127.08 o 
  -4  19   4      234.95      248.74     99.85 o 
  -3  19   4     1268.75     1092.97    114.63 o 
  -2  19   4     8865.90     9107.03    340.76 o 
  -1  19   4     1408.76     1422.34    195.02 o 
   0  19   4     1056.80      977.79    104.46 o 
   1  19   4     2085.95     1891.39    112.64 o 
   2  19   4     2286.89     2147.64    119.80 o 
   3  19   4      910.05      838.70    103.28 o 
   4  19   4       23.99       -0.28     38.76 o 
  -5  20   4     5776.09     6287.13    307.56 o 
  -4  20   4     1303.11     1245.57    179.83 o 
  -3  20   4     3744.48     3855.82    215.49 o 
  -2  20   4      189.03      140.06     57.53 o 
  -1  20   4      921.01      987.41    106.23 o 
   0  20   4      146.72       86.44     59.15 o 
   1  20   4     5359.04     5645.83    207.19 o 
   2  20   4      760.06      711.38     98.49 o 
   3  20   4       29.55      -12.77     34.04 o 
   4  20   4      486.73      457.16     78.97 o 
  -4  21   4     1135.31     1414.48    149.25 o 
  -3  21   4     1322.67     1119.27    125.42 o 
  -2  21   4     6934.64     6797.86    446.12 o 
  -1  21   4     2592.62     2477.02    242.01 o 
   0  21   4     2008.40     1933.99    153.95 o 
   1  21   4      248.58      239.34     68.68 o 
   2  21   4      188.84      173.05     65.19 o 
  -2  22   4       24.65      164.83     61.05 o 
  -1  22   4      141.73       82.67     56.62 o 
   0  22   4      794.48      663.11     98.06 o 
 -11   0   5     1742.51     1903.00    226.40 o 
  -9   0   5      180.90      184.24     45.78 o 
  -7   0   5    20764.73    20217.43    494.89 o 
  -5   0   5    32395.80    33419.27    679.34 o 
  -3   0   5       87.98       80.26     24.92 o 
  -1   0   5      645.77      856.00     70.27 o 
   1   0   5     7701.53     8040.90    176.48 o 
   3   0   5      793.83      831.44     36.25 o 
   5   0   5    19141.40    18962.19    527.83 o 
   7   0   5    18568.71    18624.58    499.82 o 
   9   0   5      233.22      112.59     51.66 o 
 -12   1   5       41.81       -8.77     37.24 o 
 -11   1   5      337.25      253.40     91.61 o 
 -10   1   5     3595.21     3654.27    126.13 o 
  -9   1   5      406.04      304.81     29.48 o 
  -8   1   5    17489.71    17673.38    324.77 o 
  -7   1   5      720.01      787.37     53.38 o 
  -6   1   5       51.42       60.04     16.46 o 
  -5   1   5     1010.86     1071.65     57.13 o 
  -4   1   5    24653.12    25545.22    331.22 o 
  -3   1   5      857.82      893.39     31.98 o 
  -2   1   5     2712.70     2684.12     54.23 o 
  -1   1   5     1417.71     1442.77     57.84 o 
   0   1   5      364.01      315.18     27.28 o 
   1   1   5     1045.91     1043.05     32.12 o 
   2   1   5    10199.41    10574.20    151.30 o 
   3   1   5      286.13      240.06     14.67 o 
   4   1   5    18180.45    17728.49    264.98 o 
   5   1   5       64.21       19.69     18.55 o 
   6   1   5     1283.91     1193.27     54.28 o 
   7   1   5      374.48      336.00     66.00 o 
   8   1   5     6867.09     6760.31    189.82 o 
   9   1   5      439.97      401.13     51.21 o 
 -12   2   5       41.33       -4.97     26.51 o 
 -11   2   5     1759.87     1673.48     92.51 o 
 -10   2   5     2191.06     2208.56     95.79 o 
  -9   2   5        1.56      -18.75     25.02 o 
  -8   2   5       17.25       43.95     25.86 o 
  -7   2   5    21339.99    21561.66    499.66 o 
  -6   2   5     2288.17     2340.84     91.82 o 
  -5   2   5    29981.50    30518.00    419.83 o 
  -4   2   5       63.45       44.11     14.67 o 
  -3   2   5      425.47      331.37     18.48 o 
  -2   2   5    12825.33    13236.83    176.84 o 
  -1   2   5        2.18       22.37      6.17 o 
   0   2   5      580.37      660.17     27.76 o 
   1   2   5      466.87      425.22     12.38 o 
   2   2   5     7328.70     7836.26    118.41 o 
   3   2   5      381.59      428.73     20.70 o 
   4   2   5      113.65       60.37     14.23 o 
   5   2   5    15452.40    15947.53    189.17 o 
   6   2   5     1077.53     1062.88     44.52 o 
   7   2   5    17422.06    16770.42    328.65 o 
   8   2   5      525.56      472.41     54.25 o 
   9   2   5      114.92        6.83     42.30 o 
 -11   3   5     4626.18     4555.90    218.70 o 
 -10   3   5     5090.03     5145.33    233.73 o 
  -9   3   5      825.22      791.14     66.73 o 
  -8   3   5     9333.01     9188.29    321.02 o 
  -7   3   5     1214.31     1023.35     54.26 o 
  -6   3   5      375.91      298.88     29.53 o 
  -5   3   5     7617.56     7763.03    116.05 o 
  -4   3   5     9877.42    10228.76    182.08 o 
  -3   3   5     1773.23     1806.35     40.01 o 
  -2   3   5    12130.30    11044.65    172.51 o 
  -1   3   5    29626.70    29696.02    298.74 o 
   0   3   5     9886.56     9800.75    138.11 o 
   1   3   5    33706.90    32491.81    540.89 o 
   2   3   5     8562.53     8642.06    113.23 o 
   3   3   5      720.91      796.25     37.17 o 
   4   3   5     7150.96     7251.89    120.03 o 
   5   3   5     1971.01     1882.80     57.03 o 
   6   3   5       73.41       45.00     13.41 o 
   7   3   5     1081.58     1131.86     82.37 o 
   8   3   5     6360.19     6485.26    219.24 o 
   9   3   5      484.04      451.56     62.52 o 
 -11   4   5       24.14       81.96     38.99 o 
 -10   4   5     4831.56     4876.10    207.17 o 
  -9   4   5      713.65      734.65     65.85 o 
  -8   4   5       18.72      -20.06     20.06 o 
  -7   4   5     3087.39     2897.51    128.77 o 
  -6   4   5      112.63       97.63     18.00 o 
  -5   4   5     5442.14     5216.11     93.78 o 
  -4   4   5    11025.28    10905.84    168.11 o 
  -3   4   5     8467.22     8167.37    125.47 o 
  -2   4   5    31160.98    30910.46    315.57 o 
  -1   4   5     3858.65     3773.38     74.82 o 
   0   4   5     1663.52     1625.62     42.92 o 
   1   4   5     1088.46     1227.16     31.44 o 
   2   4   5    26710.28    29086.71    289.51 o 
   3   4   5     4994.51     5340.68     91.82 o 
   4   4   5     8694.87     8705.88    136.88 o 
   5   4   5     2407.73     2440.19     71.62 o 
   6   4   5      598.01      514.97     33.60 o 
   7   4   5     3161.21     3264.31    144.72 o 
   8   4   5      599.14      654.87     69.92 o 
   9   4   5     1051.52     1161.25     92.49 o 
 -11   5   5     4412.63     4669.29    169.78 o 
 -10   5   5      604.59      579.84     61.05 o 
  -9   5   5       61.63       70.46     30.51 o 
  -8   5   5       26.79       26.78     22.75 o 
  -7   5   5       87.75       68.56     21.44 o 
  -6   5   5      127.13      134.00     28.47 o 
  -5   5   5     3311.95     3296.86     93.11 o 
  -4   5   5     1324.40     1209.80     50.02 o 
  -3   5   5       27.31       46.07      9.12 o 
  -2   5   5     4160.99     4262.02     73.91 o 
  -1   5   5    41223.39    38682.22    415.47 o 
   0   5   5    13195.69    13316.98    157.20 o 
   1   5   5    50640.99    49744.35    494.39 o 
   2   5   5     3678.15     3471.59     65.14 o 
   3   5   5      550.37      490.37     27.72 o 
   4   5   5       11.61       21.76     13.17 o 
   5   5   5     2514.86     2384.63     65.75 o 
   6   5   5        6.93       19.08     15.67 o 
   7   5   5      202.57      167.12     34.14 o 
   8   5   5      242.18      207.08     40.54 o 
   9   5   5        0.73        0.34     16.97 o 
 -11   6   5     1882.71     2057.60    129.60 o 
 -10   6   5     1929.98     2056.00    153.23 o 
  -9   6   5      334.89      353.64     44.17 o 
  -8   6   5     1592.13     1595.10     76.03 o 
  -7   6   5     1405.89     1264.65     95.49 o 
  -6   6   5      205.33      150.85     25.60 o 
  -5   6   5     1766.64     1896.74     61.50 o 
  -4   6   5     6058.76     5878.59    101.79 o 
  -3   6   5     5132.58     4795.82     73.28 o 
  -2   6   5    29563.42    29666.52    307.19 o 
  -1   6   5     8627.61     8461.73    122.65 o 
   0   6   5      550.67      574.03     21.98 o 
   1   6   5     1808.38     1790.17     42.91 o 
   2   6   5    11176.92    11896.88    152.64 o 
   3   6   5     3040.72     3416.10     78.71 o 
   4   6   5     5253.45     5657.60    141.93 o 
   5   6   5      977.84      930.36     46.23 o 
   6   6   5      368.26      384.59     36.88 o 
   7   6   5     1444.55     1353.84     67.75 o 
   8   6   5     2505.01     2460.71    114.16 o 
   9   6   5     1779.07     1756.55    101.63 o 
 -11   7   5     1732.69     1702.41    138.64 o 
 -10   7   5       51.09       28.17     31.65 o 
  -9   7   5      983.59     1003.82     80.85 o 
  -8   7   5     3184.90     3392.72    147.82 o 
  -7   7   5      472.08      461.97     38.17 o 
  -6   7   5       18.36       35.17     21.90 o 
  -5   7   5      124.96      159.35     24.68 o 
  -4   7   5     7266.78     7149.87    102.46 o 
  -3   7   5      546.53      547.62     23.01 o 
  -2   7   5       64.33       37.61      9.45 o 
  -1   7   5     9178.67     9184.85    122.61 o 
   0   7   5    21373.32    22053.16    245.81 o 
   1   7   5    14537.88    14164.63    175.90 o 
   2   7   5      221.09      236.97     18.26 o 
   3   7   5     4553.93     4606.57     90.93 o 
   4   7   5     5620.33     5920.03    134.84 o 
   5   7   5      674.91      636.53     39.15 o 
   6   7   5        0.30        8.63     16.52 o 
   7   7   5      264.04      279.87     34.76 o 
   8   7   5     2854.27     2857.49    123.91 o 
   9   7   5      325.75      307.02     49.49 o 
 -11   8   5     1680.67     1700.68    199.58 o 
 -10   8   5      299.79      262.33     52.06 o 
  -9   8   5      638.15      661.18     71.38 o 
  -8   8   5     2069.37     2126.49    112.91 o 
  -7   8   5     4212.85     4361.06    240.23 o 
  -6   8   5     4103.60     4006.81    186.38 o 
  -5   8   5     2824.00     2878.91     85.70 o 
  -4   8   5     6564.67     6493.50    102.62 o 
  -3   8   5     1896.15     1838.86     41.75 o 
  -2   8   5     3224.96     3376.98     68.61 o 
  -1   8   5     8436.93     8650.71    137.91 o 
   0   8   5      732.29      671.60     28.77 o 
   1   8   5     6091.12     6328.37    101.42 o 
   2   8   5      222.88      205.04     17.21 o 
   3   8   5     5878.13     6035.73    121.29 o 
   4   8   5     2614.05     2748.08     79.40 o 
   5   8   5     5821.89     5722.03    142.00 o 
   6   8   5     5295.86     5256.58    126.95 o 
   7   8   5     2750.40     2718.88     92.33 o 
   8   8   5     3462.31     3358.13    122.78 o 
   9   8   5      348.96      380.23     49.73 o 
 -11   9   5      858.75      861.39     91.69 o 
 -10   9   5      531.75      502.66     65.38 o 
  -9   9   5     3817.59     4268.19    176.16 o 
  -8   9   5     4258.62     4192.50    217.10 o 
  -7   9   5     3790.76     3553.23    346.16 o 
  -6   9   5      909.51      713.68     64.36 o 
  -5   9   5     1398.65     1124.73     80.79 o 
  -4   9   5     2111.96     2133.96     51.36 o 
  -3   9   5     5327.15     5397.48     77.38 o 
  -2   9   5       16.96       37.57      9.64 o 
  -1   9   5     1939.98     1895.04     47.32 o 
   0   9   5    10262.35     9869.87    185.49 o 
   1   9   5     5771.20     5362.19     87.08 o 
   2   9   5      737.13      661.46     31.82 o 
   3   9   5     7786.33     7543.00    157.47 o 
   4   9   5    12295.98    11885.46    199.37 o 
   5   9   5     3251.87     3451.87    107.92 o 
   6   9   5      235.91      333.29     43.58 o 
   7   9   5      589.37      488.37     42.75 o 
   8   9   5     1642.77     1578.53     85.13 o 
 -10  10   5      566.99      668.96    100.58 o 
  -9  10   5        3.57       -1.11     48.29 o 
  -8  10   5     2863.40     2820.59    218.94 o 
  -7  10   5     6813.02     6943.28    280.27 o 
  -6  10   5    22683.89    22817.04    455.02 o 
  -5  10   5     3447.05     3641.64    115.84 o 
  -4  10   5     6817.02     6931.57    129.27 o 
  -3  10   5      156.83      185.90     15.88 o 
  -2  10   5        3.52       36.83     15.42 o 
  -1  10   5     1002.99      942.30     32.89 o 
   0  10   5      126.81      154.28     20.00 o 
   1  10   5      771.05      898.02     39.43 o 
   2  10   5       48.20       77.81     20.34 o 
   3  10   5      668.89      628.24     38.63 o 
   4  10   5     3567.52     3613.24    107.94 o 
   5  10   5     3615.25     3538.17    111.57 o 
   6  10   5    19728.88    19639.08    339.30 o 
   7  10   5     3575.25     3616.27    124.07 o 
   8  10   5     3571.76     3425.83    126.50 o 
 -10  11   5     1446.52     1596.61    280.09 o 
  -9  11   5     7556.49     8248.81    342.12 o 
  -8  11   5     2702.46     3087.23    191.57 o 
  -7  11   5     5666.14     5798.89    257.13 o 
  -6  11   5      325.21      327.97     48.32 o 
  -5  11   5     4697.50     4846.95    141.12 o 
  -4  11   5     4490.87     4508.96    132.65 o 
  -3  11   5     6643.08     6740.00    180.20 o 
  -2  11   5     2082.05     1973.52     77.82 o 
  -1  11   5      224.21      176.03     17.97 o 
   0  11   5       37.23       26.92     21.71 o 
   1  11   5      774.13      765.03     40.50 o 
   2  11   5     2465.99     2347.48     92.07 o 
   3  11   5     7507.36     7507.96    146.63 o 
   4  11   5     2601.77     2768.22     94.85 o 
   5  11   5     7242.09     7099.18    201.21 o 
   6  11   5        0.24       87.36     29.77 o 
   7  11   5     2114.65     2200.32    104.60 o 
   8  11   5     1244.24     1229.23     90.58 o 
 -10  12   5     1663.91     1925.87    169.73 o 
  -9  12   5      693.80      750.00    108.54 o 
  -8  12   5     1506.72     1661.16    142.92 o 
  -7  12   5     2358.54     2462.52    165.99 o 
  -6  12   5    22418.45    22903.93   1135.76 o 
  -5  12   5     9062.68     9179.61    183.49 o 
  -4  12   5     1897.93     1933.16     85.54 o 
  -3  12   5     2865.04     3019.40    119.31 o 
  -2  12   5     4034.36     4108.99     99.26 o 
  -1  12   5     1807.06     1772.93     49.79 o 
   0  12   5      747.34      764.38     48.86 o 
   1  12   5      353.16      295.76     25.42 o 
   2  12   5     3327.38     3215.23    100.51 o 
   3  12   5     7248.15     7073.95    149.82 o 
   4  12   5     1336.53     1359.57     68.23 o 
   5  12   5     2002.56     2056.17     86.97 o 
   6  12   5    14195.74    13853.23    272.71 o 
   7  12   5     2550.59     2628.85    137.36 o 
   8  12   5     3924.71     3835.87    175.16 o 
  -9  13   5     2582.54     2751.28    195.29 o 
  -8  13   5       48.51       -8.11     81.08 o 
  -7  13   5     2007.88     1991.98    153.77 o 
  -6  13   5      868.39      984.64    108.37 o 
  -5  13   5     2572.78     2495.86    132.26 o 
  -4  13   5      294.72      264.60     47.80 o 
  -3  13   5     3410.40     3504.55    138.70 o 
  -2  13   5     3520.98     3622.04    117.10 o 
  -1  13   5     3002.23     2814.84     81.96 o 
   0  13   5    19473.98    19603.34    474.74 o 
   1  13   5      965.71      940.44     52.78 o 
   2  13   5     6490.06     6666.51    244.99 o 
   3  13   5     5541.37     5495.16    140.49 o 
   4  13   5      204.02      149.32     29.15 o 
   5  13   5     4332.14     4113.05    160.23 o 
   6  13   5        1.99       18.44     26.76 o 
   7  13   5      260.27      312.55     41.75 o 
  -9  14   5     1757.83     1732.62    155.32 o 
  -8  14   5      642.20      570.03    116.98 o 
  -7  14   5       97.33      151.51     56.00 o 
  -6  14   5     3754.27     3953.33    213.80 o 
  -5  14   5      571.52      589.82     66.04 o 
  -4  14   5       58.43        0.05     30.84 o 
  -3  14   5    13176.31    13097.08    332.52 o 
  -2  14   5     1317.88     1219.95     78.25 o 
  -1  14   5     5838.02     5731.42    164.87 o 
   0  14   5      134.02      126.52     17.40 o 
   1  14   5     2951.15     2924.34    106.82 o 
   2  14   5     1220.50     1170.32     61.08 o 
   3  14   5     5026.11     4949.07    121.12 o 
   4  14   5       57.55       37.76     22.32 o 
   5  14   5     1065.22      973.35     63.49 o 
   6  14   5     2276.61     2092.62     94.38 o 
   7  14   5      340.60      225.09     46.99 o 
  -8  15   5      142.37      201.70     68.13 o 
  -7  15   5       12.76       32.31     45.43 o 
  -6  15   5       48.43        5.92     45.81 o 
  -5  15   5      391.38      405.83     74.67 o 
  -4  15   5     3701.02     3728.11    154.08 o 
  -3  15   5       14.42       36.60     29.64 o 
  -2  15   5     3458.33     3374.08    134.42 o 
  -1  15   5       53.16       27.80     39.42 o 
   0  15   5    22141.49    21486.83    433.45 o 
   1  15   5      288.72      288.75     37.49 o 
   2  15   5     3188.59     3206.19    127.70 o 
   3  15   5       40.46       39.50     17.97 o 
   4  15   5      234.83      243.73     39.02 o 
   5  15   5      327.61      309.57     48.64 o 
   6  15   5        0.76      -26.68     32.87 o 
  -8  16   5       50.12      -58.07     58.07 o 
  -7  16   5       16.40       -1.03     40.68 o 
  -6  16   5       18.60       25.49     60.56 o 
  -5  16   5       66.62        1.12     43.15 o 
  -4  16   5        0.12      -27.60     27.60 o 
  -3  16   5    12229.23    12653.87    318.12 o 
  -2  16   5      259.36      265.08     44.35 o 
  -1  16   5     4477.86     4412.95    202.02 o 
   0  16   5      170.00      168.98     56.53 o 
   1  16   5     3169.41     3214.75    147.56 o 
   2  16   5      486.02      427.22     53.25 o 
   3  16   5     5231.00     5004.39    138.92 o 
   4  16   5       14.52      -10.04     20.35 o 
   5  16   5      333.42      289.93     46.82 o 
   6  16   5        0.51      -26.57     62.76 o 
  -7  17   5      171.86      161.33     58.19 o 
  -6  17   5      526.22      641.40     97.44 o 
  -5  17   5      122.25       66.30     46.51 o 
  -4  17   5      472.55      466.26     58.90 o 
  -3  17   5      784.13      795.97     71.95 o 
  -2  17   5     4040.81     3743.53    174.93 o 
  -1  17   5      113.92       72.49     47.62 o 
   0  17   5    16529.17    15712.01    458.74 o 
   1  17   5      191.11      158.44     40.67 o 
   2  17   5     4845.95     4694.75    221.99 o 
   3  17   5     1593.86     1356.26     71.44 o 
   4  17   5      586.13      495.45     60.99 o 
   5  17   5      457.28      341.23     71.05 o 
  -7  18   5       84.99       70.05     57.27 o 
  -6  18   5     3917.45     4065.84    238.52 o 
  -5  18   5     1569.98     1615.18    143.85 o 
  -4  18   5      417.26      281.63     66.97 o 
  -3  18   5     5728.37     6256.06    211.55 o 
  -2  18   5     1259.04     1265.45     88.63 o 
  -1  18   5     3328.45     3443.08    143.49 o 
   0  18   5        1.82       -3.68     38.84 o 
   1  18   5     1544.97     1339.93     94.60 o 
   2  18   5     2405.05     2288.48    104.86 o 
   3  18   5     6485.96     6224.54    188.60 o 
   4  18   5      496.11      445.64     80.43 o 
  -6  19   5      419.47      545.59     98.80 o 
  -5  19   5     1488.49     1544.71    147.89 o 
  -4  19   5       86.00       93.99     54.77 o 
  -3  19   5     3111.57     3278.96    225.96 o 
  -2  19   5     1376.90     1394.62    123.88 o 
  -1  19   5       33.84        1.33     43.84 o 
   0  19   5     5706.62     5838.13    215.98 o 
   1  19   5      163.07      158.55     40.66 o 
   2  19   5     3155.65     3122.05    126.03 o 
   3  19   5     4457.18     4300.71    187.48 o 
   4  19   5       60.17       57.93     85.40 o 
  -5  20   5     1117.72     1298.09    157.46 o 
  -4  20   5     1530.68     1455.16    146.61 o 
  -3  20   5      272.54      201.77     69.07 o 
  -2  20   5      433.84      409.26     76.52 o 
  -1  20   5      335.62      319.26     89.28 o 
   0  20   5       10.31      148.46     41.15 o 
   1  20   5        9.60       30.59     42.76 o 
   2  20   5     1449.02     1468.26    132.18 o 
  -3  21   5     3068.65     3250.79    216.25 o 
  -2  21   5      220.17      130.71     49.62 o 
  -1  21   5        2.66      -33.94     42.84 o 
   0  21   5       37.78      -18.21     36.58 o 
   1  21   5       14.76       -7.73     66.63 o 
 -10   0   6       31.99       40.22     36.24 o 
  -8   0   6    21034.69    21420.28    538.66 o 
  -6   0   6     7706.45     8278.23    214.70 o 
  -4   0   6       51.10       44.06     19.61 o 
  -2   0   6    12291.31    11507.43    232.61 o 
   0   0   6    18608.24    20737.22    494.00 o 
   2   0   6      465.34      421.37     30.07 o 
   4   0   6    25847.92    25435.53    434.78 o 
   6   0   6    13130.49    13519.82    385.91 o 
   8   0   6      124.60      184.54     47.62 o 
 -11   1   6     7924.24     8216.75    214.44 o 
 -10   1   6      271.64      212.64     30.13 o 
  -9   1   6    10987.02    11458.40    217.69 o 
  -8   1   6      410.40      407.41     47.03 o 
  -7   1   6        0.61       27.52     16.65 o 
  -6   1   6     2917.69     3015.92     64.20 o 
  -5   1   6      928.72      925.98     49.19 o 
  -4   1   6     1600.07     1550.78     42.46 o 
  -3   1   6     6250.40     5964.22    105.74 o 
  -2   1   6     5232.66     5029.66    114.51 o 
  -1   1   6      378.88      308.08     23.35 o 
   0   1   6     1941.61     2304.39     79.45 o 
   1   1   6    34803.57    35302.21    469.04 o 
   2   1   6      577.56      559.31     25.69 o 
   3   1   6    20590.65    20853.37    222.93 o 
   4   1   6      242.41      257.61     23.14 o 
   5   1   6      151.62      106.25     17.01 o 
   6   1   6      632.58      612.33     51.61 o 
   7   1   6     1979.43     1971.33     92.13 o 
   8   1   6       22.53       -6.48     26.25 o 
   9   1   6        0.11      -39.26     39.26 o 
 -11   2   6      414.45      186.30     45.74 o 
 -10   2   6       24.28       18.11     18.56 o 
  -9   2   6     1966.74     1852.64     64.23 o 
  -8   2   6     4904.01     5106.28    125.17 o 
  -7   2   6        2.28      -16.11     16.11 o 
  -6   2   6     4602.85     4537.59     87.22 o 
  -5   2   6    12945.96    12569.26    285.16 o 
  -4   2   6      922.05      991.66     33.76 o 
  -3   2   6     2878.71     2544.57     80.33 o 
  -2   2   6    14855.67    15301.30    374.22 o 
  -1   2   6      657.44      466.78     18.19 o 
   0   2   6    23499.16    24221.61    322.72 o 
   1   2   6     5244.84     5276.30    111.69 o 
   2   2   6      181.19      202.40     10.72 o 
   3   2   6       67.79       43.68     12.58 o 
   4   2   6    13154.90    13370.36    233.31 o 
   5   2   6     2064.07     2063.54     65.92 o 
   6   2   6     8782.42     9404.71    255.20 o 
   7   2   6     2411.81     2285.69    119.82 o 
   8   2   6      812.59      727.50     74.19 o 
   9   2   6     1640.09     1602.07    143.52 o 
 -11   3   6     1568.99     1462.11    118.06 o 
 -10   3   6      101.01       85.54     27.48 o 
  -9   3   6     3198.52     3247.61    118.93 o 
  -8   3   6     2371.80     2459.77     93.58 o 
  -7   3   6     3063.07     3136.53     82.53 o 
  -6   3   6    11955.19    12471.10    202.02 o 
  -5   3   6      450.38      419.00     26.26 o 
  -4   3   6      162.72      159.48     20.99 o 
  -3   3   6     2399.20     2265.39     51.17 o 
  -2   3   6    21045.94    22053.74    314.67 o 
  -1   3   6       41.25       65.15      8.25 o 
   0   3   6     5607.34     5453.84    149.96 o 
   1   3   6    20153.93    19236.71    478.42 o 
   2   3   6     1150.70     1083.97     29.48 o 
   3   3   6    15954.01    16526.96    197.27 o 
   4   3   6     1244.89     1290.14     45.30 o 
   5   3   6     2387.69     2393.11     72.14 o 
   6   3   6     8846.00     8936.05    213.36 o 
   7   3   6        0.32      -36.89     36.89 o 
   8   3   6       48.98       55.88     34.89 o 
   9   3   6        2.71       68.46     46.24 o 
 -11   4   6        9.30      -26.26     43.82 o 
 -10   4   6      123.67      115.10     32.64 o 
  -9   4   6     3304.87     3569.58    138.06 o 
  -8   4   6      178.20      162.88     33.17 o 
  -7   4   6      631.30      614.05     46.38 o 
  -6   4   6     2766.31     2926.97     90.53 o 
  -5   4   6    15372.96    15878.07    205.67 o 
  -4   4   6     2860.73     2986.75     67.58 o 
  -3   4   6    21077.98    20691.00    224.63 o 
  -2   4   6     7973.15     8423.17    180.55 o 
  -1   4   6     1064.46     1113.89     35.42 o 
   0   4   6     2599.45     2460.02     54.30 o 
   1   4   6      699.65      605.13     32.08 o 
   2   4   6       80.38       56.97      8.71 o 
   3   4   6     5112.61     5529.81     95.29 o 
   4   4   6     1091.42     1111.59     39.32 o 
   5   4   6      602.82      579.00     33.69 o 
   6   4   6     2676.34     2613.19    105.74 o 
   7   4   6     8871.38     8764.75    257.42 o 
   8   4   6     2759.42     2756.54    139.34 o 
   9   4   6     8811.89     9206.56    300.45 o 
 -11   5   6       45.41       40.96     44.91 o 
 -10   5   6        3.34      -29.00     29.00 o 
  -9   5   6     1480.61     1637.29     87.45 o 
  -8   5   6     4103.16     3978.16    200.32 o 
  -7   5   6     2547.06     2683.05    119.83 o 
  -6   5   6    14332.99    14722.13    327.40 o 
  -5   5   6     1058.93      967.74     46.74 o 
  -4   5   6      312.71      288.29     19.59 o 
  -3   5   6     1689.34     1846.55     41.58 o 
  -2   5   6    23646.51    24197.52    247.60 o 
  -1   5   6    10360.57    10370.76    130.81 o 
   0   5   6     6595.40     7042.07    113.79 o 
   1   5   6        3.82       16.85      7.51 o 
   2   5   6       39.96       40.90      9.72 o 
   3   5   6      548.49      627.25     31.30 o 
   4   5   6     6839.52     7105.63    124.03 o 
   5   5   6     3819.70     4040.69    107.02 o 
   6   5   6    13123.31    13332.28    249.10 o 
   7   5   6      242.92      188.21     38.57 o 
   8   5   6      100.24       41.19     37.30 o 
 -11   6   6        0.21      -53.41     56.88 o 
 -10   6   6       83.34       74.38     33.44 o 
  -9   6   6      931.21     1053.18     80.86 o 
  -8   6   6      764.69      550.74     82.97 o 
  -7   6   6      257.72      246.48     38.79 o 
  -6   6   6     2293.44     2376.46    114.55 o 
  -5   6   6    11640.15    11495.30    160.39 o 
  -4   6   6     9460.60     9146.56    167.88 o 
  -3   6   6    19643.77    19633.88    226.69 o 
  -2   6   6      501.78      375.70     21.84 o 
  -1   6   6      658.01      725.40     27.30 o 
   0   6   6    10548.13     9747.89    132.97 o 
   1   6   6     1855.38     1837.25     43.10 o 
   2   6   6      678.91      646.00     28.19 o 
   3   6   6      911.36      968.14     40.42 o 
   4   6   6     2284.06     2283.65     75.79 o 
   5   6   6        6.40      -10.75     15.83 o 
   6   6   6      193.06      145.40     30.65 o 
   7   6   6     6196.90     6385.80    162.59 o 
   8   6   6     2677.10     2588.74    118.48 o 
 -11   7   6      795.78      755.91     81.40 o 
 -10   7   6     1010.66     1051.20     87.03 o 
  -9   7   6      134.15       69.53     52.34 o 
  -8   7   6     7456.09     7601.32    380.91 o 
  -7   7   6     5246.47     5531.28    228.12 o 
  -6   7   6     2430.87     2537.81     94.11 o 
  -5   7   6     2492.82     2474.26     70.55 o 
  -4   7   6      854.01      826.89     28.62 o 
  -3   7   6     6364.14     6180.39     94.60 o 
  -2   7   6     8605.17     8547.01    128.17 o 
  -1   7   6    10503.51    10585.46    160.40 o 
   0   7   6    12678.92    13549.02    183.32 o 
   1   7   6      973.99      810.30     31.34 o 
   2   7   6     2281.18     2307.22     57.35 o 
   3   7   6     3968.17     4062.04     85.13 o 
   4   7   6     2963.83     2774.39     88.71 o 
   5   7   6     3110.63     3267.37    129.95 o 
   6   7   6     1571.23     1499.80     72.37 o 
   7   7   6     2285.36     2352.79     93.22 o 
   8   7   6       84.01      134.56     39.99 o 
 -11   8   6      332.36      357.61     74.97 o 
 -10   8   6      191.62      276.98     69.16 o 
  -9   8   6      422.39      356.09     73.41 o 
  -8   8   6     6007.55     5931.89    258.75 o 
  -7   8   6     4546.41     4696.55    153.15 o 
  -6   8   6        2.17       23.48     21.78 o 
  -5   8   6     5353.52     5543.23    112.74 o 
  -4   8   6     5792.98     5553.27     84.09 o 
  -3   8   6     9203.72     8935.82    124.95 o 
  -2   8   6        9.69        7.45     10.05 o 
  -1   8   6     4844.03     4688.07    104.04 o 
   0   8   6     8206.83     8133.18    118.02 o 
   1   8   6      288.72      218.39     18.90 o 
   2   8   6      325.86      326.40     31.30 o 
   3   8   6      461.05      469.40     31.25 o 
   4   8   6     9824.42     9766.82    193.48 o 
   5   8   6     3495.17     3377.31    107.33 o 
   6   8   6      228.59      211.41     30.05 o 
   7   8   6     3120.18     2890.53     98.52 o 
   8   8   6     3530.36     3498.07    127.56 o 
 -10   9   6     5153.64     5724.37    283.37 o 
  -9   9   6     2698.15     2873.12    186.87 o 
  -8   9   6     3573.21     3920.35    209.63 o 
  -7   9   6     2629.24     2632.24    108.24 o 
  -6   9   6        2.32       -3.37     15.88 o 
  -5   9   6     3805.69     3760.38     88.53 o 
  -4   9   6      127.73      125.33     14.69 o 
  -3   9   6     2361.43     2369.07     52.92 o 
  -2   9   6       22.12       25.14     11.87 o 
  -1   9   6     1418.06     1477.99     49.33 o 
   0   9   6     6746.45     6988.87    110.80 o 
   1   9   6     3698.91     3828.20     88.88 o 
   2   9   6    15746.35    15598.15    229.61 o 
   3   9   6     4940.33     4870.25    122.64 o 
   4   9   6     4236.06     4130.72    103.71 o 
   5   9   6     2602.93     2508.10     93.25 o 
   6   9   6        7.98       -0.98     19.30 o 
   7   9   6     3394.80     3509.58    110.15 o 
   8   9   6      241.81      257.64     37.95 o 
 -10  10   6       44.98        4.88     50.20 o 
  -9  10   6     1336.40     1246.07    127.82 o 
  -8  10   6     3095.35     2944.46    182.59 o 
  -7  10   6     5009.87     5024.48    231.48 o 
  -6  10   6      839.99      783.98     56.29 o 
  -5  10   6      893.70      783.57     39.32 o 
  -4  10   6       71.82       85.81     15.46 o 
  -3  10   6      362.79      380.65     23.37 o 
  -2  10   6     3209.86     3235.24     77.43 o 
  -1  10   6    16298.97    15968.58    374.98 o 
   0  10   6     6252.23     6286.46    112.38 o 
   1  10   6    10771.45    10958.78    199.92 o 
   2  10   6      324.09      361.39     33.43 o 
   3  10   6     3842.48     3725.04    107.80 o 
   4  10   6     7091.08     7149.99    163.25 o 
   5  10   6     7857.93     8108.03    183.79 o 
   6  10   6      938.24      914.04     54.96 o 
   7  10   6     1582.90     1528.25     80.96 o 
 -10  11   6     5976.80     6510.71    317.69 o 
  -9  11   6      931.01      996.23    116.45 o 
  -8  11   6      514.77      545.90     87.42 o 
  -7  11   6      139.93       76.29     49.53 o 
  -6  11   6     1155.48     1185.08     89.28 o 
  -5  11   6      649.17      665.15     64.59 o 
  -4  11   6      396.56      410.06     32.45 o 
  -3  11   6      102.72       95.27     16.14 o 
  -2  11   6     5108.80     4884.95    101.38 o 
  -1  11   6      542.15      599.63     41.69 o 
   0  11   6     2906.70     2944.45     82.31 o 
   1  11   6     4231.23     4133.83    130.65 o 
   2  11   6    22589.71    21333.84    327.12 o 
   3  11   6     5568.26     5386.09    236.42 o 
   4  11   6     2479.59     2506.15     94.48 o 
   5  11   6      517.48      487.71     45.04 o 
   6  11   6      431.38      386.15     42.09 o 
   7  11   6      398.98      368.69     45.21 o 
  -9  12   6     2428.01     2531.52    185.85 o 
  -8  12   6        0.48      -36.86     49.78 o 
  -7  12   6     4645.44     5129.82    245.19 o 
  -6  12   6      740.89      687.15     81.32 o 
  -5  12   6      131.62      110.45     39.70 o 
  -4  12   6     5479.36     5396.41    255.32 o 
  -3  12   6        1.70       14.82     22.29 o 
  -2  12   6     4956.08     4789.60    122.26 o 
  -1  12   6    12068.72    11578.88    262.34 o 
   0  12   6     2183.24     2008.96     78.09 o 
   1  12   6     4668.56     4390.17    118.50 o 
   2  12   6       49.18       99.27     24.19 o 
   3  12   6     3409.06     3247.33    103.41 o 
   4  12   6      226.85      178.90     34.66 o 
   5  12   6     6599.76     6301.42    162.85 o 
   6  12   6     2954.98     2882.20    110.37 o 
   7  12   6      197.80      172.67     32.59 o 
  -9  13   6      458.96      514.35     96.58 o 
  -8  13   6       78.14       27.80     70.77 o 
  -7  13   6     3574.82     3366.43    199.79 o 
  -6  13   6     3516.76     3549.83    203.36 o 
  -5  13   6     2198.39     2116.04    129.22 o 
  -4  13   6      102.34       70.13     34.10 o 
  -3  13   6     1264.44     1172.90     51.63 o 
  -2  13   6     1514.98     1479.47     62.75 o 
  -1  13   6     3779.04     3838.12     97.05 o 
   0  13   6     1876.82     1801.54     60.08 o 
   1  13   6     2585.01     2397.91     98.46 o 
   2  13   6     4749.24     4721.69    126.77 o 
   3  13   6     1370.98     1325.58     64.55 o 
   4  13   6     1103.81     1021.13     62.21 o 
   5  13   6     3737.37     3768.01    123.69 o 
   6  13   6     2532.83     2383.70    102.75 o 
  -9  14   6      905.49      991.85    123.46 o 
  -8  14   6      513.95      467.28     92.97 o 
  -7  14   6     3450.10     3521.92    207.40 o 
  -6  14   6     3873.33     3559.74    202.54 o 
  -5  14   6      219.97      153.56     44.54 o 
  -4  14   6    14440.33    15255.97    363.80 o 
  -3  14   6       42.06       20.50     31.26 o 
  -2  14   6     2033.96     2010.11    105.19 o 
  -1  14   6     3781.95     3676.88    104.41 o 
   0  14   6      371.78      362.08     29.45 o 
   1  14   6      188.29      185.08     28.07 o 
   2  14   6        0.92        5.36     19.16 o 
   3  14   6     1056.36      973.50     56.96 o 
   4  14   6      182.48      146.68     32.03 o 
   5  14   6     2669.54     2536.48    102.90 o 
   6  14   6     1591.28     1563.74     83.89 o 
  -8  15   6       24.94      -59.74     59.74 o 
  -7  15   6     7457.71     7673.28    494.15 o 
  -6  15   6      652.50      562.13     92.44 o 
  -5  15   6     2497.92     2416.22    160.11 o 
  -4  15   6        0.06       42.76     33.59 o 
  -3  15   6     5753.53     6193.37    204.88 o 
  -2  15   6      352.61      274.95     46.66 o 
  -1  15   6    13667.18    13956.60    397.43 o 
   0  15   6      193.26      205.69     33.38 o 
   1  15   6      943.02      938.01     56.60 o 
   2  15   6      378.33      428.63     39.60 o 
   3  15   6       35.86       10.85     18.56 o 
   4  15   6      155.25      107.74     28.13 o 
   5  15   6     3458.08     3263.43    154.55 o 
  -7  16   6      265.62      441.28    168.12 o 
  -6  16   6     2772.19     3474.96    236.38 o 
  -5  16   6        7.04      -23.94     34.56 o 
  -4  16   6    16390.63    16694.75    398.20 o 
  -3  16   6      108.67      149.32     42.42 o 
  -2  16   6     4519.06     4532.37    166.66 o 
  -1  16   6       10.11      -40.49     40.49 o 
   0  16   6     2270.92     2076.75    175.04 o 
   1  16   6       41.53       36.04     22.51 o 
   2  16   6       69.64      140.44     27.19 o 
   3  16   6       68.74       46.55     22.70 o 
   4  16   6      325.18      301.79     45.30 o 
   5  16   6       37.64       22.87     26.88 o 
  -7  17   6     5990.82     6338.23    408.98 o 
  -6  17   6      444.45      578.19     92.87 o 
  -5  17   6     2280.94     2263.27    369.11 o 
  -4  17   6        2.07       31.92     35.60 o 
  -3  17   6     2347.60     2449.60    129.81 o 
  -2  17   6      201.47      196.84     43.30 o 
  -1  17   6     8501.02     8451.32    397.40 o 
   0  17   6      321.07      253.63     48.15 o 
   1  17   6      957.88      857.47     64.81 o 
   2  17   6     1263.42     1187.84     75.27 o 
   3  17   6      747.02      704.68     70.40 o 
   4  17   6      183.45      184.95     57.41 o 
  -6  18   6      968.81      911.67    118.72 o 
  -5  18   6        1.42       59.26     50.17 o 
  -4  18   6     6366.30     6453.02    225.48 o 
  -3  18   6       74.93        4.17     32.29 o 
  -2  18   6     2982.21     3540.18    175.91 o 
  -1  18   6     2030.29     1894.76    137.09 o 
   0  18   6       23.31       34.44     34.65 o 
   1  18   6     1832.12     1816.63     96.57 o 
   2  18   6        8.71       40.70     24.08 o 
   3  18   6     1490.69     1310.51    108.67 o 
  -5  19   6      340.81      338.11     76.66 o 
  -4  19   6      358.16      341.85     74.27 o 
  -3  19   6      422.65      399.01     81.63 o 
  -2  19   6     1583.01     1511.12    211.99 o 
  -1  19   6     1212.94     1039.13    106.55 o 
   0  19   6      302.12      333.12     65.31 o 
   1  19   6     1064.35      949.43    126.47 o 
   2  19   6     8212.29     8403.18    263.28 o 
  -3  20   6       85.73       92.99     44.21 o 
  -2  20   6      483.04      516.39    103.76 o 
  -1  20   6     4377.83     4576.41    232.91 o 
   0  20   6      644.00      583.41     73.09 o 
   1  20   6     3332.20     3244.96    190.31 o 
 -11   0   7        9.09       35.48     51.95 o 
  -9   0   7       20.60      -32.95    141.80 o 
  -7   0   7     1475.67     1357.43     78.81 o 
  -5   0   7     2722.04     2699.53    114.65 o 
  -3   0   7    42811.02    40511.63    573.15 o 
  -1   0   7    48466.27    50431.32   1834.12 o 
   1   0   7      386.11      278.54     52.61 o 
   3   0   7     7455.70     7416.59    191.66 o 
   5   0   7      192.89      208.78     82.07 o 
   7   0   7      941.03     1152.10    165.42 o 
 -11   1   7       49.42       76.45     34.71 o 
 -10   1   7      495.45      381.46     49.26 o 
  -9   1   7     1526.93     1503.96     83.41 o 
  -8   1   7        0.80      -11.46     11.46 o 
  -7   1   7     1482.33     1488.29     54.24 o 
  -6   1   7     7123.58     7018.40    132.69 o 
  -5   1   7       13.02      -22.07     22.07 o 
  -4   1   7    20110.54    19985.22    220.08 o 
  -3   1   7      416.53      401.97     23.03 o 
  -2   1   7       16.72       37.75     11.06 o 
  -1   1   7       26.92      -16.37     32.79 o 
   0   1   7    29222.31    30446.96    574.20 o 
   1   1   7       17.73       35.18     21.53 o 
   2   1   7    10339.15    10516.92    163.56 o 
   3   1   7     3785.22     3806.20     88.42 o 
   4   1   7       38.92       25.22     10.03 o 
   5   1   7     3323.51     3305.79    113.24 o 
   6   1   7     2369.33     2154.73    127.91 o 
   7   1   7      183.08       69.67    128.94 o 
   8   1   7     3965.29     4564.11    250.40 o 
 -11   2   7       20.72      -34.78     34.78 o 
 -10   2   7     3346.21     3326.99    153.99 o 
  -9   2   7      744.92      741.76     57.15 o 
  -8   2   7       44.64       46.78     13.84 o 
  -7   2   7      105.68       92.26     18.27 o 
  -6   2   7     6886.34     7113.56    132.95 o 
  -5   2   7      119.83       63.95     14.11 o 
  -4   2   7      813.12      774.98     30.42 o 
  -3   2   7    27752.83    27707.00    316.82 o 
  -2   2   7      699.33      674.53     40.00 o 
  -1   2   7    20389.14    19375.83    339.04 o 
   0   2   7     1997.89     1879.52     65.22 o 
   1   2   7        3.10       16.87     12.04 o 
   2   2   7     6958.99     6601.25    148.43 o 
   3   2   7      603.61      577.95     21.68 o 
   4   2   7        0.12      -15.97     16.25 o 
   5   2   7      127.58      154.09     35.13 o 
   6   2   7     7658.46     7962.26    371.44 o 
   7   2   7      389.61      429.03     74.87 o 
   8   2   7     1800.78     1951.66    161.62 o 
 -11   3   7       10.36      -29.41     29.41 o 
 -10   3   7     1053.01      997.59    108.55 o 
  -9   3   7     7768.78     8156.44    182.35 o 
  -8   3   7      389.59      363.91     37.61 o 
  -7   3   7     7191.81     7362.49    161.55 o 
  -6   3   7      520.29      511.54     36.44 o 
  -5   3   7      641.12      582.96     29.58 o 
  -4   3   7     4793.82     4947.55    101.16 o 
  -3   3   7     3983.72     4108.00     92.36 o 
  -2   3   7      305.94      422.57     22.99 o 
  -1   3   7      662.34      636.99     31.16 o 
   0   3   7     3985.13     3845.57    113.33 o 
   1   3   7      153.25      149.62     22.73 o 
   2   3   7     1029.66      897.62     28.73 o 
   3   3   7    11212.78    11752.59    159.74 o 
   4   3   7     2344.36     2328.16     59.83 o 
   5   3   7    11436.29    11525.28    248.56 o 
   6   3   7      427.52      344.96     43.67 o 
   7   3   7      184.03      150.13     79.17 o 
   8   3   7     1229.06     1256.17    126.69 o 
 -11   4   7      331.48      264.32     46.61 o 
 -10   4   7     5146.72     5048.63    171.70 o 
  -9   4   7      140.39      217.02     34.65 o 
  -8   4   7      426.27      371.90     37.90 o 
  -7   4   7     1291.71     1240.66     58.43 o 
  -6   4   7    13240.08    13300.84    224.57 o 
  -5   4   7     1164.28     1127.73     41.31 o 
  -4   4   7     1348.62     1370.07     44.67 o 
  -3   4   7     5935.32     5862.95     88.98 o 
  -2   4   7     3193.30     3471.45     71.41 o 
  -1   4   7     4866.04     4447.97     73.01 o 
   0   4   7     1316.64     1233.65     40.09 o 
   1   4   7      221.12      232.85     17.95 o 
   2   4   7    11807.00    11187.10    230.80 o 
   3   4   7      731.13      697.35     29.33 o 
   4   4   7       38.70       42.96     13.87 o 
   5   4   7      884.72      880.41     61.36 o 
   6   4   7     6134.44     6313.49    156.82 o 
   7   4   7     1563.44     1468.12    104.04 o 
   8   4   7     1488.96     1489.69    137.99 o 
 -11   5   7      242.54      337.36     65.53 o 
 -10   5   7      887.62      889.23     74.40 o 
  -9   5   7    11447.92    11197.99    310.93 o 
  -8   5   7     5147.08     5395.03    194.26 o 
  -7   5   7     7022.66     7097.07    191.46 o 
  -6   5   7      573.15      603.69     43.00 o 
  -5   5   7      552.90      518.88     28.52 o 
  -4   5   7        1.09       11.68     12.40 o 
  -3   5   7     4036.97     3996.31     68.42 o 
  -2   5   7       73.46       60.51      8.65 o 
  -1   5   7      129.49      152.35     15.53 o 
   0   5   7      493.91      467.76     21.12 o 
   1   5   7       62.16       46.05      9.02 o 
   2   5   7     1247.99     1250.85     36.72 o 
   3   5   7    13784.19    14122.07    201.54 o 
   4   5   7     8281.13     8428.14    153.62 o 
   5   5   7    10653.60    10862.66    212.42 o 
   6   5   7     1003.28     1045.73     61.47 o 
   7   5   7        9.80        3.02     42.01 o 
   8   5   7      773.62      923.28    115.40 o 
 -11   6   7     1853.66     2014.99    130.64 o 
 -10   6   7     3258.86     3450.43    207.13 o 
  -9   6   7     1979.16     1917.78    152.25 o 
  -8   6   7      427.19      409.69     76.87 o 
  -7   6   7     2108.30     2301.23    119.48 o 
  -6   6   7     9082.69     9291.25    170.29 o 
  -5   6   7     5280.17     5282.69    112.22 o 
  -4   6   7     4447.78     4480.73     84.48 o 
  -3   6   7        0.39       21.64      9.61 o 
  -2   6   7      246.79      244.25     18.12 o 
  -1   6   7      184.92      175.08     17.18 o 
   0   6   7     2134.51     1926.17     52.03 o 
   1   6   7     4919.68     4844.67     93.99 o 
   2   6   7     8923.61     8675.03    127.85 o 
   3   6   7     1559.97     1638.30     49.13 o 
   4   6   7      151.89      133.28     26.23 o 
   5   6   7     2486.57     2552.22     90.69 o 
   6   6   7     7780.84     7714.46    179.31 o 
   7   6   7     5110.80     5228.57    202.15 o 
   8   6   7     2153.09     2219.63    175.39 o 
 -10   7   7      435.10      393.53     78.72 o 
  -9   7   7     8550.29     8618.93    333.20 o 
  -8   7   7     5041.23     5058.65    233.48 o 
  -7   7   7    11267.18    11394.96    246.48 o 
  -6   7   7      153.95      115.72     31.58 o 
  -5   7   7      185.34      168.63     20.43 o 
  -4   7   7     6502.94     6335.09    100.50 o 
  -3   7   7       14.44      -11.22     11.22 o 
  -2   7   7        4.42       22.24      8.31 o 
  -1   7   7      703.68      708.15     28.37 o 
   0   7   7     6940.64     6904.07    130.86 o 
   1   7   7     4977.11     5043.39     82.19 o 
   2   7   7      898.30      827.45     37.22 o 
   3   7   7    16042.54    16472.33    220.67 o 
   4   7   7     9617.45     9786.67    244.72 o 
   5   7   7     9721.08     9647.81    183.57 o 
   6   7   7      417.01      413.47     41.75 o 
   7   7   7       27.03       76.10     38.22 o 
 -10   8   7      674.30      836.39    104.40 o 
  -9   8   7      626.84      569.74     93.69 o 
  -8   8   7       56.86       36.50     47.97 o 
  -7   8   7     3463.96     3428.26    116.48 o 
  -6   8   7     1513.46     1490.82     72.47 o 
  -5   8   7     1709.59     1725.91     56.21 o 
  -4   8   7     5481.62     5358.36     84.17 o 
  -3   8   7     8449.36     7925.99    129.00 o 
  -2   8   7    18720.74    17727.70    246.19 o 
  -1   8   7     7289.16     7396.14    114.11 o 
   0   8   7     3913.32     3753.71    104.51 o 
   1   8   7     4943.81     4809.29     87.14 o 
   2   8   7      160.06      167.77     17.87 o 
   3   8   7     5248.48     5393.19    112.29 o 
   4   8   7       17.54       46.35     26.81 o 
   5   8   7     1099.59     1066.29     55.60 o 
   6   8   7     3892.54     3960.81    114.24 o 
   7   8   7     1608.32     1627.48     96.67 o 
 -10   9   7        4.77       -4.03     43.34 o 
  -9   9   7     1479.50     1533.86    228.41 o 
  -8   9   7     1285.01     1159.70    115.55 o 
  -7   9   7     1845.19     1733.26    110.99 o 
  -6   9   7     1871.24     1817.01     78.59 o 
  -5   9   7     5706.93     5467.55    121.38 o 
  -4   9   7     8779.47     8674.69    129.34 o 
  -3   9   7     2438.17     2331.98     59.31 o 
  -2   9   7       10.57       14.57     14.66 o 
  -1   9   7     6333.09     6142.67    112.66 o 
   0   9   7     8869.40     9215.21    158.41 o 
   1   9   7    10670.80    11268.47    170.41 o 
   2   9   7     1787.69     1751.39     68.32 o 
   3   9   7     1680.43     1730.90     67.89 o 
   4   9   7     1205.35     1141.97     90.71 o 
   5   9   7     1859.50     1992.11     76.92 o 
   6   9   7        0.03       15.10     41.55 o 
   7   9   7     2168.15     2024.88    196.26 o 
 -10  10   7      484.35      358.03     75.04 o 
  -9  10   7       36.56       -5.95     46.13 o 
  -8  10   7       87.38       38.24     80.00 o 
  -7  10   7     1271.77     1317.13     97.32 o 
  -6  10   7      526.87      498.59     59.04 o 
  -5  10   7       23.69       24.98     19.67 o 
  -4  10   7     5838.39     5767.15    100.62 o 
  -3  10   7     5917.38     6064.85    132.15 o 
  -2  10   7    14464.13    14087.81    285.75 o 
  -1  10   7     7314.02     7190.16    137.90 o 
   0  10   7     1731.86     1695.25     64.70 o 
   1  10   7       15.27      -11.30     21.80 o 
   2  10   7     1139.54     1140.83     48.41 o 
   3  10   7     2220.39     2357.62     99.83 o 
   4  10   7      372.61      384.40     38.22 o 
   5  10   7       40.50       20.28     27.78 o 
   6  10   7      257.33      331.99     51.42 o 
   7  10   7        1.04       29.83     52.80 o 
  -9  11   7        0.24      -11.73     48.28 o 
  -8  11   7       92.10       34.65     44.02 o 
  -7  11   7       84.12       60.89     66.66 o 
  -6  11   7     1094.43     1184.14    110.67 o 
  -5  11   7     8881.67     9241.65    342.32 o 
  -4  11   7     1305.64     1381.94     48.76 o 
  -3  11   7     1825.34     1772.42     58.34 o 
  -2  11   7       11.86       39.72     18.02 o 
  -1  11   7     6996.44     6812.99    160.80 o 
   0  11   7     1201.29     1208.97     49.56 o 
   1  11   7     7531.53     7833.52    246.30 o 
   2  11   7     2184.87     1862.98    113.01 o 
   3  11   7        4.90       -0.38     21.04 o 
   4  11   7      470.39      467.67     41.29 o 
   5  11   7      206.58      126.01     31.99 o 
   6  11   7      445.07      461.51     54.08 o 
  -9  12   7       95.13      -48.51     95.90 o 
  -8  12   7       44.74        0.30     45.95 o 
  -7  12   7      333.67      256.70     67.44 o 
  -6  12   7      751.00      760.69     75.55 o 
  -5  12   7     1424.64     1504.38    107.92 o 
  -4  12   7     2240.53     2286.45     85.59 o 
  -3  12   7     1162.36     1089.23     44.55 o 
  -2  12   7    16156.88    16268.03    406.42 o 
  -1  12   7     1646.06     1549.19     54.85 o 
   0  12   7     1492.58     1292.33     74.43 o 
   1  12   7     1102.30     1099.80     70.77 o 
   2  12   7     4200.43     4071.95    128.02 o 
   3  12   7       44.06       38.74     22.91 o 
   4  12   7      486.58      436.17     41.22 o 
   5  12   7      179.68      202.81     38.86 o 
   6  12   7      584.92      652.03     63.77 o 
  -8  13   7     4026.57     3848.94    222.99 o 
  -7  13   7       85.53       88.78     77.90 o 
  -6  13   7     1841.96     1875.51    116.34 o 
  -5  13   7     4210.98     4278.85    171.47 o 
  -4  13   7      148.19      142.27     42.24 o 
  -3  13   7     3457.15     3697.06    122.42 o 
  -2  13   7      241.78      278.53     33.92 o 
  -1  13   7     5617.52     5528.14    184.84 o 
   0  13   7       33.93      -15.64     33.36 o 
   1  13   7     7129.53     7214.60    257.51 o 
   2  13   7     3040.14     2946.40    137.00 o 
   3  13   7        0.53      -20.56     20.56 o 
   4  13   7     5476.21     5435.58    172.83 o 
   5  13   7       45.08      -17.18     30.89 o 
  -8  14   7      252.27      519.40     91.52 o 
  -7  14   7     1854.55     2060.98    160.02 o 
  -6  14   7       95.11      188.10     45.00 o 
  -5  14   7     6227.32     6342.84    272.42 o 
  -4  14   7      411.42      574.95    101.89 o 
  -3  14   7      959.54      852.23     74.53 o 
  -2  14   7     8042.02     8317.59    186.36 o 
  -1  14   7      355.25      391.00     34.74 o 
   0  14   7      635.95      621.84     39.69 o 
   1  14   7     6387.54     6590.02    197.46 o 
   2  14   7     1664.42     1606.78     69.88 o 
   3  14   7     1360.32     1327.03     77.96 o 
   4  14   7      154.46      180.78     66.54 o 
   5  14   7     3985.30     3821.50    175.61 o 
  -7  15   7       10.57      -18.15     41.65 o 
  -6  15   7     2095.21     2130.90    128.62 o 
  -5  15   7      505.42      477.86     62.10 o 
  -4  15   7      440.79      431.82     59.23 o 
  -3  15   7      635.21      540.91     62.75 o 
  -2  15   7       98.03       96.18     42.91 o 
  -1  15   7      656.43      660.16     47.84 o 
   0  15   7       19.94       14.51     19.66 o 
   1  15   7      195.21      251.74     34.93 o 
   2  15   7     4640.66     4564.45    167.62 o 
   3  15   7        0.02      -11.80     31.22 o 
   4  15   7    14841.14    13659.85    444.25 o 
  -7  16   7     2718.76     3012.49    201.95 o 
  -6  16   7      129.29      131.03     55.74 o 
  -5  16   7     4371.59     4402.03    184.14 o 
  -4  16   7       29.23      -16.42     32.76 o 
  -3  16   7      203.12      146.87     37.94 o 
  -2  16   7      140.58      120.54     37.88 o 
  -1  16   7      373.41      333.51     43.15 o 
   0  16   7      422.06      319.77     49.19 o 
   1  16   7     6600.82     6449.73    381.33 o 
   2  16   7       99.48       76.42     23.07 o 
   3  16   7     3606.38     3742.67    258.98 o 
   4  16   7       31.13       71.05     41.28 o 
  -6  17   7      527.90      500.01     90.56 o 
  -5  17   7     1238.63     1258.06    120.55 o 
  -4  17   7     1099.00     1052.68     89.32 o 
  -3  17   7      682.29      657.15     71.75 o 
  -2  17   7       11.74       84.77     37.23 o 
  -1  17   7      854.39      792.92     66.55 o 
   0  17   7      311.16      275.45     43.47 o 
   1  17   7     1900.66     1792.81    120.76 o 
   2  17   7     2208.39     2121.96    102.86 o 
   3  17   7        2.15      -18.45     35.24 o 
  -5  18   7     1444.53     1617.89    114.30 o 
  -4  18   7      852.71      875.42    103.38 o 
  -3  18   7      309.81      230.59     50.35 o 
  -2  18   7     4972.82     4902.68    191.69 o 
  -1  18   7      176.59       63.38     44.80 o 
   0  18   7      733.61      588.13     74.98 o 
   1  18   7     1610.34     1413.96    112.70 o 
   2  18   7     1020.67     1063.07     83.39 o 
  -3  19   7     1065.56      866.27    108.26 o 
  -2  19   7      180.96      236.11     67.11 o 
  -1  19   7     1981.91     1811.74    229.11 o 
   0  19   7      182.66      209.90     45.28 o 
 -10   0   8     1495.67     1440.66    200.74 o 
  -8   0   8     6543.98     6736.31    259.79 o 
  -6   0   8       39.72       39.18     26.03 o 
  -4   0   8    23943.05    24081.26    345.83 o 
  -2   0   8     3806.92     4104.68    202.64 o 
   0   0   8       46.28       33.94     33.82 o 
   2   0   8     7782.60     7897.41    337.58 o 
   4   0   8    10582.46    10991.04    374.64 o 
   6   0   8      115.58       70.85     65.88 o 
 -11   1   8      201.63       96.72     40.10 o 
 -10   1   8      453.80      305.34     65.76 o 
  -9   1   8      104.69       62.80     26.62 o 
  -8   1   8        4.57       -7.59     28.81 o 
  -7   1   8    11019.11    11057.65    187.20 o 
  -6   1   8      252.21      195.59     25.22 o 
  -5   1   8    13883.09    13978.58    191.53 o 
  -4   1   8      460.29      423.88     25.48 o 
  -3   1   8      593.56      533.35     23.43 o 
  -2   1   8     2593.09     2067.91    172.66 o 
  -1   1   8     3419.69     3644.37    145.72 o 
   0   1   8       61.55       34.81     25.05 o 
   1   1   8      514.84      480.12     57.23 o 
   2   1   8     2227.32     2163.12     72.10 o 
   3   1   8       41.93       28.64     19.92 o 
   4   1   8      243.46      197.99     43.04 o 
   5   1   8    12646.92    12840.99    346.36 o 
   6   1   8       48.22       11.61     56.74 o 
   7   1   8    10362.33    10673.77    406.64 o 
 -11   2   8      965.37      921.60     77.65 o 
 -10   2   8     3082.93     2861.01    130.04 o 
  -9   2   8      414.60      321.44     45.44 o 
  -8   2   8     2162.66     2131.00     85.22 o 
  -7   2   8      456.91      336.50     35.49 o 
  -6   2   8      628.16      663.01     39.47 o 
  -5   2   8     1676.09     1687.45     48.86 o 
  -4   2   8    15378.43    15886.50    191.01 o 
  -3   2   8      835.14      673.39     31.06 o 
  -2   2   8    11621.71    10648.92    451.48 o 
  -1   2   8     5568.67     5694.88    187.76 o 
   0   2   8        8.66      -55.23     55.23 o 
   1   2   8     8968.59     9064.01    193.49 o 
   2   2   8     2465.96     2569.08     82.67 o 
   3   2   8      568.25      550.84     31.60 o 
   4   2   8     3619.74     3564.45    120.42 o 
   5   2   8      819.32      755.75     80.07 o 
   6   2   8      540.03      438.70    101.15 o 
   7   2   8      385.80      464.84     88.41 o 
 -10   3   8     5422.74     5443.52    181.42 o 
  -9   3   8     2364.01     2270.97    107.43 o 
  -8   3   8      273.01      241.38     39.13 o 
  -7   3   8     6831.82     6928.23    140.17 o 
  -6   3   8      195.45      148.73     26.00 o 
  -5   3   8     5094.15     5138.05     95.04 o 
  -4   3   8     1969.97     1977.80     52.93 o 
  -3   3   8        7.71       20.84      6.67 o 
  -2   3   8     6139.55     6013.15    149.92 o 
  -1   3   8     5026.30     4931.00    149.01 o 
   0   3   8      148.09      126.65     22.09 o 
   1   3   8      480.92      480.47     37.94 o 
   2   3   8    17013.47    17457.73    292.41 o 
   3   3   8     2725.32     2692.14    172.85 o 
   4   3   8     3424.37     3440.16    116.96 o 
   5   3   8     4397.29     4489.26    186.99 o 
   6   3   8      652.57      562.20     68.87 o 
   7   3   8     1119.84     1378.65    139.15 o 
 -10   4   8      943.13      854.87     98.85 o 
  -9   4   8      681.67      579.25     68.69 o 
  -8   4   8      212.01      282.52     51.12 o 
  -7   4   8     2616.08     2456.78     93.12 o 
  -6   4   8      311.51      319.52     29.17 o 
  -5   4   8      444.02      434.93     27.27 o 
  -4   4   8     2087.92     2056.79     57.57 o 
  -3   4   8       16.17       23.92      8.43 o 
  -2   4   8     5808.26     5841.44    109.76 o 
  -1   4   8    17218.34    17680.91    362.34 o 
   0   4   8     2661.46     2617.80    108.89 o 
   1   4   8    13468.33    13578.94    245.23 o 
   2   4   8     1722.03     1795.94     79.45 o 
   3   4   8     2325.59     2093.79     60.91 o 
   4   4   8        1.45      -24.60     24.60 o 
   5   4   8     6490.78     6419.20    229.33 o 
   6   4   8      552.53      531.06     67.52 o 
   7   4   8        8.65        5.81     60.37 o 
 -10   5   8     8031.83     7636.64    258.05 o 
  -9   5   8     1527.25     1298.62     98.03 o 
  -8   5   8     3175.41     3181.59    145.48 o 
  -7   5   8       38.10       50.72     21.26 o 
  -6   5   8       43.23       29.53     15.61 o 
  -5   5   8       55.17       60.39     15.87 o 
  -4   5   8     4734.27     4588.38     90.34 o 
  -3   5   8     2383.20     2381.10     50.87 o 
  -2   5   8     6736.53     6903.58    116.55 o 
  -1   5   8     1255.61     1197.48     36.24 o 
   0   5   8     3936.43     3659.40     88.13 o 
   1   5   8     2033.77     2036.13     79.33 o 
   2   5   8    19253.87    19266.21    542.40 o 
   3   5   8     6025.03     5787.50    195.09 o 
   4   5   8     7909.60     8339.04    262.02 o 
   5   5   8      919.53      866.12    114.71 o 
   6   5   8      147.15       46.28     30.19 o 
   7   5   8       14.01      -30.29     51.28 o 
 -10   6   8        0.24       45.00     38.00 o 
  -9   6   8       14.02      -24.97     39.61 o 
  -8   6   8      996.24     1040.46     68.45 o 
  -7   6   8      613.68      600.60     53.41 o 
  -6   6   8      161.97      163.86     25.48 o 
  -5   6   8      294.50      265.21     23.87 o 
  -4   6   8     4586.71     4606.52     91.65 o 
  -3   6   8     3586.94     3544.47     73.88 o 
  -2   6   8      157.20      119.60     17.86 o 
  -1   6   8    16901.75    16777.62    216.92 o 
   0   6   8    10858.13    10470.71    192.95 o 
   1   6   8     6661.90     6442.22    114.84 o 
   2   6   8     1215.77     1231.32    107.15 o 
   3   6   8      112.40      137.69     23.73 o 
   4   6   8      701.07      606.34     71.76 o 
   5   6   8     2972.10     3327.20    204.31 o 
   6   6   8        4.31      -26.94     26.94 o 
   7   6   8      371.78      328.16     58.69 o 
 -10   7   8     1611.62     1610.79    117.79 o 
  -9   7   8     1470.17     1377.31    103.60 o 
  -8   7   8     3038.91     2868.60    141.73 o 
  -7   7   8     2700.58     2626.42    104.17 o 
  -6   7   8     2029.90     1824.50     71.83 o 
  -5   7   8      783.64      689.66     39.03 o 
  -4   7   8     4720.70     4799.02     85.88 o 
  -3   7   8     3922.85     3702.81     78.11 o 
  -2   7   8     2949.73     2929.51     87.63 o 
  -1   7   8     1881.62     1873.48     53.68 o 
   0   7   8      555.41      498.16     28.88 o 
   1   7   8     2752.85     2524.07     65.22 o 
   2   7   8     6918.68     7143.93    169.61 o 
   3   7   8     4113.33     4038.66    124.75 o 
   4   7   8     7378.28     7414.23    208.82 o 
   5   7   8      199.21      141.44     47.28 o 
   6   7   8     1431.17     1442.90    114.35 o 
 -10   8   8       56.88       13.32     32.39 o 
  -9   8   8      533.38      408.36     88.52 o 
  -8   8   8     4330.68     4487.37    250.78 o 
  -7   8   8      189.03      156.45     29.52 o 
  -6   8   8      537.40      530.40     44.54 o 
  -5   8   8     1045.86      972.88     45.96 o 
  -4   8   8     5394.79     5239.98     92.38 o 
  -3   8   8     6095.58     5963.87    113.09 o 
  -2   8   8       43.41       46.35     12.49 o 
  -1   8   8     4907.06     4947.20     98.30 o 
   0   8   8     2944.87     3043.43     81.96 o 
   1   8   8     4628.27     4618.32    114.63 o 
   2   8   8        0.27       -6.05     20.74 o 
   3   8   8     1724.40     1593.13     78.09 o 
   4   8   8     4701.69     4951.98    235.95 o 
   5   8   8       27.14       28.83     28.52 o 
   6   8   8       62.59       71.92     36.42 o 
  -9   9   8      950.70      978.91    112.20 o 
  -8   9   8     3082.94     2982.05    397.76 o 
  -7   9   8     2735.72     2727.67    121.72 o 
  -6   9   8     8225.47     8399.85    183.62 o 
  -5   9   8     2103.35     2101.66     75.73 o 
  -4   9   8     1864.09     1786.11     60.83 o 
  -3   9   8     1002.98      971.83     38.46 o 
  -2   9   8      246.54      217.53     25.49 o 
  -1   9   8      424.35      454.08     33.10 o 
   0   9   8      272.79      251.65     27.71 o 
   1   9   8     3139.68     3085.51     95.86 o 
   2   9   8     1112.87     1091.47     64.13 o 
   3   9   8     2508.90     2555.27    103.16 o 
   4   9   8     3175.38     2924.12    147.03 o 
   5   9   8     3354.09     3167.70    136.18 o 
   6   9   8     5013.23     4866.97    176.09 o 
  -9  10   8     2376.49     2899.74    247.04 o 
  -8  10   8     2109.69     1864.19    147.77 o 
  -7  10   8      256.93      178.42     45.80 o 
  -6  10   8      318.68      339.33     57.00 o 
  -5  10   8     8309.48     8507.36    167.23 o 
  -4  10   8     4562.67     4443.38    138.37 o 
  -3  10   8    13412.27    13640.91    322.38 o 
  -2  10   8      914.99      854.65     44.27 o 
  -1  10   8      690.82      677.94     46.18 o 
   0  10   8      372.54      396.91     45.24 o 
   1  10   8      196.36      222.95     33.77 o 
   2  10   8       65.81       48.64     25.79 o 
   3  10   8     1997.73     2024.75     94.40 o 
   4  10   8     3669.60     3693.08    166.64 o 
   5  10   8       31.93       -8.43     29.51 o 
   6  10   8        3.21       53.01     33.53 o 
  -9  11   8      463.82      441.96     99.87 o 
  -8  11   8     2637.03     2682.83    233.86 o 
  -7  11   8     1973.41     1963.20    121.92 o 
  -6  11   8    12819.41    13139.76    457.67 o 
  -5  11   8     2010.87     2156.65    116.25 o 
  -4  11   8     2150.51     1999.21     72.63 o 
  -3  11   8       11.70       13.01     22.74 o 
  -2  11   8     5920.32     6017.34    142.35 o 
  -1  11   8      518.59      555.58     47.91 o 
   0  11   8     1182.03     1356.23     77.76 o 
   1  11   8       21.65       19.81     20.78 o 
   2  11   8      695.00      705.80     65.03 o 
   3  11   8      243.76      128.82     40.53 o 
   4  11   8     2004.00     2174.75    127.86 o 
   5  11   8     1150.63     1062.39     96.63 o 
  -8  12   8       21.52      -53.93     79.36 o 
  -7  12   8      548.15      477.15     65.42 o 
  -6  12   8      292.70      348.24     77.08 o 
  -5  12   8     5644.69     5574.27    202.82 o 
  -4  12   8     1915.69     1894.06     83.39 o 
  -3  12   8    10996.19    11382.15    216.91 o 
  -2  12   8     3405.11     3460.18    123.97 o 
  -1  12   8       87.88       84.21     23.07 o 
   0  12   8     2523.29     2429.52    106.93 o 
   1  12   8      169.76      100.41     31.00 o 
   2  12   8      594.28      612.88     86.02 o 
   3  12   8     2808.97     2652.27    135.93 o 
   4  12   8      222.25      218.36     46.58 o 
   5  12   8      908.27      874.28    115.54 o 
  -8  13   8      381.64      399.20     78.42 o 
  -7  13   8      591.79      513.22     67.54 o 
  -6  13   8     5684.76     5556.06    264.28 o 
  -5  13   8     1137.09     1153.84    109.77 o 
  -4  13   8     1056.23     1069.31     94.97 o 
  -3  13   8     1915.75     2007.10     88.67 o 
  -2  13   8     2712.52     2699.53    101.81 o 
  -1  13   8      227.46      203.54     27.19 o 
   0  13   8       19.71       92.15     30.59 o 
   1  13   8     2839.46     2862.41    137.83 o 
   2  13   8     2078.91     1944.28    111.44 o 
   3  13   8     6233.40     6032.83    276.46 o 
   4  13   8      717.72      749.90     80.08 o 
  -7  14   8      217.68       94.20    152.03 o 
  -6  14   8       62.64       80.83     51.80 o 
  -5  14   8     1220.79     1123.23     89.91 o 
  -4  14   8      233.83      181.61     51.36 o 
  -3  14   8     2088.58     1973.68    128.00 o 
  -2  14   8     2248.85     2218.15    120.47 o 
  -1  14   8      141.43      118.66     29.25 o 
   0  14   8    13618.44    12926.80    353.18 o 
   1  14   8      116.58       87.42     33.29 o 
   2  14   8     2577.29     2537.56    204.29 o 
   3  14   8     1958.10     1771.62    147.08 o 
   4  14   8     1148.46     1160.34    126.27 o 
  -7  15   8       96.27       68.41     41.77 o 
  -6  15   8       35.58      -10.12     33.40 o 
  -5  15   8       50.85       64.10     33.06 o 
  -4  15   8        7.53      -18.26     25.94 o 
  -3  15   8     5733.72     5677.05    180.62 o 
  -2  15   8      165.94      189.92     44.34 o 
  -1  15   8     2742.87     2551.30    165.64 o 
   0  15   8       13.13       42.28     47.67 o 
   1  15   8     5485.75     5581.77    233.32 o 
   2  15   8      738.26      650.81     78.45 o 
   3  15   8     7025.00     6775.12    297.77 o 
  -6  16   8        0.19      -26.80     26.80 o 
  -5  16   8        0.39        4.21     25.78 o 
  -4  16   8      457.92      376.21     66.16 o 
  -3  16   8        1.49        3.88     33.32 o 
  -2  16   8     2088.29     1980.02    120.29 o 
  -1  16   8       15.20       42.24     28.33 o 
   0  16   8    11002.88     9968.87    367.32 o 
   1  16   8      108.12      148.27     33.43 o 
   2  16   8     1444.44     1239.19     97.28 o 
  -5  17   8      110.04       74.26     40.31 o 
  -4  17   8      114.24      139.07     42.28 o 
  -3  17   8     2701.27     2768.47    143.46 o 
  -2  17   8      421.88      401.36     53.88 o 
  -1  17   8      540.42      369.59     93.14 o 
   0  17   8        0.98       14.05     34.65 o 
   1  17   8     3692.82     3312.42    165.00 o 
  -3  18   8     1369.56     1487.60    108.37 o 
  -2  18   8     2936.37     2950.00    125.81 o 
  -1  18   8        0.87      -30.62     35.97 o 
  -9   0   9     2541.27     2402.65    124.37 o 
  -7   0   9     1931.33     1796.33    100.30 o 
  -5   0   9     6352.87     6114.22    174.31 o 
  -3   0   9      207.31      129.21     15.04 o 
  -1   0   9       95.37       50.74     41.19 o 
   1   0   9    15386.69    15968.13    631.26 o 
   3   0   9     8209.95     8350.22    461.56 o 
   5   0   9     1673.41     1565.00    201.21 o 
 -10   1   9     1176.96     1061.57     79.25 o 
  -9   1   9       29.72      -21.81     52.07 o 
  -8   1   9     9927.27    10282.14    264.72 o 
  -7   1   9       97.10       71.49     22.23 o 
  -6   1   9     4099.33     4002.19     96.09 o 
  -5   1   9     1433.23     1359.26     49.39 o 
  -4   1   9       89.98       79.12     12.38 o 
  -3   1   9       96.74       16.28     23.07 o 
  -2   1   9      606.09      561.90     62.96 o 
  -1   1   9      411.09      367.76     36.17 o 
   0   1   9     7629.86     7623.81    208.27 o 
   1   1   9      690.93      652.27     64.52 o 
   2   1   9      862.07     1001.41     73.75 o 
   3   1   9        0.83       -1.09     29.14 o 
   4   1   9    12477.25    13255.31    362.61 o 
   5   1   9      587.68      542.80     96.79 o 
   6   1   9     3249.10     3081.22    336.43 o 
 -10   2   9      383.35      292.03     51.12 o 
  -9   2   9     2971.52     3021.96    125.67 o 
  -8   2   9       14.98        3.42     28.72 o 
  -7   2   9      320.61      317.65     51.33 o 
  -6   2   9     3451.66     3487.59     85.89 o 
  -5   2   9     2475.79     2505.67     68.81 o 
  -4   2   9      538.57      473.09     23.09 o 
  -3   2   9      123.82      112.69     15.26 o 
  -2   2   9     5662.02     5646.37    187.92 o 
  -1   2   9      926.80      949.67     53.92 o 
   0   2   9      531.98      548.41     56.34 o 
   1   2   9    15590.22    16371.35    343.93 o 
   2   2   9     1234.41     1215.02     81.86 o 
   3   2   9     7763.18     8036.73    226.40 o 
   4   2   9       86.65      121.97     47.36 o 
   5   2   9      526.32      461.40     65.28 o 
   6   2   9     2361.95     2414.06    266.43 o 
 -10   3   9      444.27      432.23     57.99 o 
  -9   3   9      354.12      321.34     57.40 o 
  -8   3   9     3565.59     3651.79    135.68 o 
  -7   3   9      104.93       68.46     22.85 o 
  -6   3   9     2830.38     2762.44     84.52 o 
  -5   3   9    14606.40    14890.88    202.27 o 
  -4   3   9     2100.32     1763.70     43.34 o 
  -3   3   9     7163.41     7009.44    123.46 o 
  -2   3   9     3220.41     2979.65    115.75 o 
  -1   3   9     3932.95     4052.20    116.29 o 
   0   3   9     1773.93     1662.58     78.73 o 
   1   3   9     3948.38     4000.83    148.20 o 
   2   3   9     1163.74     1084.14     78.59 o 
   3   3   9        6.11       -2.10     30.81 o 
   4   3   9     8592.37     8861.73    283.28 o 
   5   3   9       20.98       34.46     32.98 o 
   6   3   9     4023.48     4394.17    249.26 o 
 -10   4   9       37.49       38.67     35.12 o 
  -9   4   9      495.52      511.57     65.29 o 
  -8   4   9     2652.77     2727.88    105.01 o 
  -7   4   9      334.59      309.72     31.87 o 
  -6   4   9     6348.03     6346.44    133.81 o 
  -5   4   9       10.35       14.19     20.60 o 
  -4   4   9      487.52      380.21     28.88 o 
  -3   4   9     2414.52     2385.56     65.71 o 
  -2   4   9    19078.80    17764.12    706.81 o 
  -1   4   9     3370.35     3648.66    155.86 o 
   0   4   9     5468.46     5463.10    148.18 o 
   1   4   9     1648.44     1612.96     93.46 o 
   2   4   9      271.37      311.45     52.50 o 
   3   4   9     2210.54     2070.47    126.82 o 
   4   4   9      399.14      377.82     63.50 o 
   5   4   9      148.97      106.96     41.19 o 
   6   4   9     2650.82     2847.31    186.14 o 
 -10   5   9      363.02      385.25     70.75 o 
  -9   5   9      440.43      415.29     68.73 o 
  -8   5   9        1.23      -19.58     24.99 o 
  -7   5   9     1082.49     1011.83     52.91 o 
  -6   5   9     1530.72     1609.44     63.76 o 
  -5   5   9    13475.37    13889.55    215.72 o 
  -4   5   9     5291.53     5177.99    120.71 o 
  -3   5   9    13188.90    13301.75    174.58 o 
  -2   5   9       12.26       24.20     12.39 o 
  -1   5   9      487.73      548.28     45.51 o 
   0   5   9     1142.21     1152.08     73.28 o 
   1   5   9     6225.07     6382.09    198.28 o 
   2   5   9       98.86      118.05     31.17 o 
   3   5   9      350.35      256.52     53.68 o 
   4   5   9      102.91       28.74     34.56 o 
   5   5   9      744.34      802.99     84.87 o 
   6   5   9      353.93      284.45     61.32 o 
  -9   6   9      129.12       46.65     33.83 o 
  -8   6   9     2459.83     2540.18    118.16 o 
  -7   6   9     1229.29     1123.45     64.92 o 
  -6   6   9     2920.23     2871.71     93.26 o 
  -5   6   9      136.72      146.70     27.17 o 
  -4   6   9      721.16      810.69     43.97 o 
  -3   6   9     2868.06     2940.55     71.32 o 
  -2   6   9    12356.03    12020.19    211.71 o 
  -1   6   9     2101.94     1845.74    101.40 o 
   0   6   9     6542.39     6664.97    253.81 o 
   1   6   9      981.20     1022.57     78.24 o 
   2   6   9      165.90      134.31     39.39 o 
   3   6   9     1694.25     1707.09     96.27 o 
   4   6   9      748.94      722.95     66.47 o 
   5   6   9      792.48      772.98     72.49 o 
   6   6   9     1172.79     1125.27    103.35 o 
  -9   7   9      390.49      323.44     53.96 o 
  -8   7   9     1684.87     1551.74    106.36 o 
  -7   7   9     1662.94     1631.11     78.63 o 
  -6   7   9      754.36      786.96     58.05 o 
  -5   7   9     5774.22     5962.39    136.54 o 
  -4   7   9     5699.85     5524.58    126.77 o 
  -3   7   9     3659.19     3339.42    107.64 o 
  -2   7   9       22.01       15.06     14.59 o 
  -1   7   9       38.33       56.20     17.10 o 
   0   7   9     5200.62     5451.52    242.63 o 
   1   7   9     2067.48     2278.17    128.88 o 
   2   7   9      618.76      676.03     65.90 o 
   3   7   9     1944.02     2031.87    105.78 o 
   4   7   9     2505.55     2381.78    117.81 o 
   5   7   9      871.12      823.59     72.48 o 
  -9   8   9     1139.41     1057.13     96.24 o 
  -8   8   9      539.04      485.91     75.44 o 
  -7   8   9     2784.05     2807.63    123.11 o 
  -6   8   9      184.98      189.88     29.52 o 
  -5   8   9     2599.75     2545.43     85.57 o 
  -4   8   9     2995.43     2946.49     90.07 o 
  -3   8   9     2457.21     2434.09     91.71 o 
  -2   8   9     3469.46     3350.36     98.96 o 
  -1   8   9     1903.78     1892.95     70.22 o 
   0   8   9     2925.32     2953.80    127.96 o 
   1   8   9     1365.51     1525.08     93.41 o 
   2   8   9     4991.94     4874.16    182.17 o 
   3   8   9     3404.95     3316.81    155.82 o 
   4   8   9      327.94      358.97     53.05 o 
   5   8   9      762.97      708.54     70.93 o 
  -9   9   9     2414.17     2201.23    134.78 o 
  -8   9   9     2757.64     2843.57    130.48 o 
  -7   9   9     4043.80     3936.57    195.76 o 
  -6   9   9       33.85       35.84     27.69 o 
  -5   9   9     2665.46     2619.04     87.73 o 
  -4   9   9     4307.11     4471.70    114.43 o 
  -3   9   9      621.30      702.57     47.29 o 
  -2   9   9       11.42       19.10     31.90 o 
  -1   9   9      918.41      940.21     58.51 o 
   0   9   9     2696.86     2656.86    124.18 o 
   1   9   9       29.99       39.19     44.38 o 
   2   9   9      161.92       87.70     41.81 o 
   3   9   9     5188.72     5205.57    200.73 o 
   4   9   9     2362.09     2357.54    124.33 o 
   5   9   9     5195.83     5371.32    189.90 o 
  -8  10   9      746.14      704.92     67.90 o 
  -7  10   9      755.99      780.83     67.65 o 
  -6  10   9      858.88      707.65     63.59 o 
  -5  10   9     2089.19     2150.28     91.34 o 
  -4  10   9      795.25      676.83     44.41 o 
  -3  10   9      279.24      270.05     30.15 o 
  -2  10   9      352.84      362.58     32.57 o 
  -1  10   9       44.38       -3.56     25.35 o 
   0  10   9     5775.90     6013.88    176.47 o 
   1  10   9     2839.76     2949.97    182.18 o 
   2  10   9    13414.07    13967.31    355.41 o 
   3  10   9     1565.11     1759.83    129.72 o 
   4  10   9     1061.70     1150.31    132.32 o 
  -8  11   9     1413.66     1254.64    104.05 o 
  -7  11   9     4182.96     4106.40    161.65 o 
  -6  11   9      785.92      891.93     72.05 o 
  -5  11   9      111.29       82.22     26.31 o 
  -4  11   9       53.82       23.68     23.82 o 
  -3  11   9       32.26       11.13     19.67 o 
  -2  11   9      689.74      654.43     43.62 o 
  -1  11   9     4399.86     4448.80    136.00 o 
   0  11   9      995.92      823.75     65.77 o 
   1  11   9     1442.66     1705.56    138.80 o 
   2  11   9      822.24      882.92    106.19 o 
   3  11   9     5616.43     5813.94    350.22 o 
   4  11   9     2653.25     2627.78    145.43 o 
  -7  12   9      354.68      355.53     53.27 o 
  -6  12   9     2737.71     2739.74    125.30 o 
  -5  12   9        0.04      -29.76     29.76 o 
  -4  12   9      116.26      192.18     41.17 o 
  -3  12   9     1476.89     1474.07     69.55 o 
  -2  12   9      984.00     1020.11     72.99 o 
  -1  12   9     3055.02     3091.95    113.30 o 
   0  12   9     3064.42     2967.61    124.86 o 
   1  12   9     3508.44     3578.19    203.80 o 
   2  12   9    12201.35    12652.01    435.64 o 
   3  12   9     1112.26     1195.05    128.30 o 
   4  12   9      432.46      324.10     58.23 o 
  -7  13   9     1109.43     1058.58     84.70 o 
  -6  13   9     2143.57     2173.80    113.42 o 
  -5  13   9      194.61      164.40     40.71 o 
  -4  13   9     6080.77     6098.07    162.96 o 
  -3  13   9     1036.90     1046.44     69.77 o 
  -2  13   9      472.70      462.11     42.66 o 
  -1  13   9     2027.14     1894.04    134.18 o 
   0  13   9      596.39      534.70     56.86 o 
   1  13   9     2128.23     2141.32    123.75 o 
   2  13   9      479.79      435.30    118.36 o 
   3  13   9     2815.26     2870.87    284.09 o 
  -6  14   9     1076.48     1127.77     85.61 o 
  -5  14   9      219.31      119.53     37.00 o 
  -4  14   9      384.90      315.80     54.00 o 
  -3  14   9     4117.43     4260.95    155.23 o 
  -2  14   9      320.48      295.22     46.19 o 
  -1  14   9     5781.28     5711.16    277.50 o 
   0  14   9      136.45      139.37     36.70 o 
   1  14   9      266.56      110.79     42.88 o 
   2  14   9     2390.79     2482.92    173.90 o 
  -5  15   9       38.70        4.93     35.06 o 
  -4  15   9     7095.52     7297.58    239.53 o 
  -3  15   9      134.63      170.01     50.89 o 
  -2  15   9      334.05      155.28     68.40 o 
  -1  15   9       26.04       47.70     53.59 o 
   0  15   9     3837.28     3314.74    164.25 o 
   1  15   9      100.79       76.27     30.90 o 
  -4  16   9        4.95       49.96     40.89 o 
  -3  16   9     5672.79     5926.43    267.59 o 
  -2  16   9      129.51       65.46     69.01 o 
  -1  16   9     6989.43     6686.17    244.80 o 
   0  16   9       21.94       48.87     44.56 o 
  -8   0  10      391.37      328.65     44.11 o 
  -6   0  10     1456.77     1439.50     69.19 o 
  -4   0  10     2346.33     2604.83    137.85 o 
  -2   0  10     7234.02     7309.04    299.50 o 
   0   0  10    26798.88    28671.58    745.93 o 
   2   0  10     8852.52     8797.41    350.54 o 
   4   0  10     1231.34     1295.49    208.57 o 
  -9   1  10     1574.83     1408.57     95.14 o 
  -8   1  10      100.96       44.66     27.00 o 
  -7   1  10       19.60        7.37     19.57 o 
  -6   1  10     3466.82     3371.60     94.15 o 
  -5   1  10     1260.87     1316.66     62.65 o 
  -4   1  10      560.51      519.51     52.40 o 
  -3   1  10    13294.79    13631.59    309.48 o 
  -2   1  10     1112.70     1125.10     81.15 o 
  -1   1  10     7013.41     7337.90    214.35 o 
   0   1  10      116.53      108.39     46.05 o 
   1   1  10     1222.59     1273.23     89.88 o 
   2   1  10       50.50       84.83     40.27 o 
   3   1  10     6942.37     7259.94    337.69 o 
   4   1  10      326.31      378.85     83.07 o 
   5   1  10      150.32      187.87     67.04 o 
  -9   2  10     2620.95     2631.94    124.72 o 
  -8   2  10       46.50        7.11     23.30 o 
  -7   2  10     2149.33     2071.02     81.47 o 
  -6   2  10      934.32     1003.54     56.03 o 
  -5   2  10     1259.92     1291.79     62.41 o 
  -4   2  10      218.69      201.36     38.14 o 
  -3   2  10     2775.59     3002.95    147.02 o 
  -2   2  10     1626.91     1705.99    112.07 o 
  -1   2  10      210.79      214.50     48.91 o 
   0   2  10    13280.25    13879.39    265.34 o 
   1   2  10       50.78       25.23     33.79 o 
   2   2  10     5554.98     5792.32    237.09 o 
   3   2  10     1874.34     2050.43    132.87 o 
   4   2  10       12.22      -43.90     43.90 o 
   5   2  10     1444.10     1391.67    116.52 o 
  -9   3  10       99.07       61.19     44.80 o 
  -8   3  10      719.84      667.13     49.00 o 
  -7   3  10      338.26      300.59     34.66 o 
  -6   3  10     8711.64     8695.35    258.64 o 
  -5   3  10      851.48      819.94     51.28 o 
  -4   3  10     1751.88     1639.52     59.54 o 
  -3   3  10     2537.88     2516.36    134.59 o 
  -2   3  10     1152.87     1109.52     91.52 o 
  -1   3  10     5085.35     5471.41    206.67 o 
   0   3  10      348.56      288.67     38.64 o 
   1   3  10       79.96       98.52     29.62 o 
   2   3  10     2415.95     2463.38    144.88 o 
   3   3  10      740.54      738.82    112.33 o 
   4   3  10      624.95      476.26     70.32 o 
   5   3  10       51.58       66.03     47.31 o 
  -9   4  10     4788.55     4786.71    191.31 o 
  -8   4  10     1540.82     1491.59     72.29 o 
  -7   4  10     2905.43     2984.01     92.80 o 
  -6   4  10       10.44       10.21     22.15 o 
  -5   4  10      979.75      974.84     48.93 o 
  -4   4  10      174.58      163.70     22.35 o 
  -3   4  10     1445.79     1392.09     69.59 o 
  -2   4  10      512.25      436.93     63.75 o 
  -1   4  10      363.43      320.12     56.53 o 
   0   4  10     3056.76     3130.93    114.44 o 
   1   4  10       42.06       38.92     28.50 o 
   2   4  10     1198.27     1198.83     79.94 o 
   3   4  10     6770.31     7034.21    257.06 o 
   4   4  10     1118.85     1155.22    104.02 o 
   5   4  10     5820.56     6213.26    248.14 o 
  -9   5  10        8.28       47.93     58.85 o 
  -8   5  10      803.31      840.10     70.05 o 
  -7   5  10     1893.61     1903.24     88.51 o 
  -6   5  10     9762.31    10259.64    184.40 o 
  -5   5  10     3029.83     3058.90     87.73 o 
  -4   5  10     2314.68     2197.28     69.57 o 
  -3   5  10      269.79      296.42     37.32 o 
  -2   5  10      299.47      278.36     53.85 o 
  -1   5  10        2.08       -9.72     38.17 o 
   0   5  10      617.86      551.47     54.29 o 
   1   5  10      227.73      234.54     41.00 o 
   2   5  10     3644.30     3849.35    145.44 o 
   3   5  10       43.98       18.00     32.17 o 
   4   5  10      902.16      900.11     78.31 o 
  -9   6  10     3857.22     3781.99    170.64 o 
  -8   6  10     3197.47     3186.54    134.57 o 
  -7   6  10     3776.58     3767.59    114.63 o 
  -6   6  10       18.40       15.21     23.29 o 
  -5   6  10      645.29      690.59     44.19 o 
  -4   6  10     3807.62     3838.65    104.23 o 
  -3   6  10     2940.23     2894.43    101.14 o 
  -2   6  10      909.65      957.12     80.19 o 
  -1   6  10       57.22       42.56     41.84 o 
   0   6  10      384.32      527.01     80.25 o 
   1   6  10      407.48      454.22     54.05 o 
   2   6  10      838.99      868.00     70.51 o 
   3   6  10     6473.71     6837.90    209.38 o 
   4   6  10     2251.78     2361.04    121.57 o 
  -8   7  10     1580.47     1605.55     96.17 o 
  -7   7  10     1922.27     2066.65     94.83 o 
  -6   7  10     7022.83     7074.64    158.94 o 
  -5   7  10     4292.12     4339.40    116.24 o 
  -4   7  10     4151.12     4004.45    124.48 o 
  -3   7  10     1098.66     1052.27     62.22 o 
  -2   7  10     1440.44     1262.58     80.90 o 
  -1   7  10     2013.41     2024.98    148.69 o 
   0   7  10      253.74      248.37     62.09 o 
   1   7  10     2402.97     2330.99    119.54 o 
   2   7  10      128.02       83.33     70.13 o 
   3   7  10      541.19      572.40     63.07 o 
   4   7  10     1711.85     1614.61    107.05 o 
  -8   8  10     1610.55     1655.01     97.35 o 
  -7   8  10     1979.12     1923.93    121.40 o 
  -6   8  10        1.67       16.06     24.97 o 
  -5   8  10       72.31       61.97     25.76 o 
  -4   8  10     4250.17     3968.37    117.37 o 
  -3   8  10      898.49      914.99    100.23 o 
  -2   8  10      139.46       67.49     34.33 o 
  -1   8  10     3184.39     3263.75    191.23 o 
   0   8  10     6047.81     6366.11    282.54 o 
   1   8  10     6130.73     6150.61    448.91 o 
   2   8  10       23.20      -15.68     30.01 o 
   3   8  10     2941.07     2873.00    131.49 o 
   4   8  10     3007.66     3023.42    148.55 o 
  -8   9  10      447.94      426.62     55.13 o 
  -7   9  10      781.29      583.08     60.65 o 
  -6   9  10      691.40      634.44     53.96 o 
  -5   9  10      240.97      165.64     31.34 o 
  -4   9  10     3450.57     3558.46    119.04 o 
  -3   9  10     4530.80     4512.17    135.81 o 
  -2   9  10     7551.72     7472.71    202.14 o 
  -1   9  10     1767.96     1730.99    102.65 o 
   0   9  10     1196.94     1086.18    168.83 o 
   1   9  10     1832.94     1867.03    321.12 o 
   2   9  10     2272.32     2335.31    129.43 o 
   3   9  10     3430.77     3554.12    170.11 o 
  -7  10  10       12.51      -14.56     34.33 o 
  -6  10  10      317.85      298.12     39.30 o 
  -5  10  10     2162.51     2145.13     92.95 o 
  -4  10  10      998.15     1005.91     63.57 o 
  -3  10  10      600.80      593.82     80.96 o 
  -2  10  10     1099.09     1183.74     68.98 o 
  -1  10  10     4331.58     4327.81    155.71 o 
   0  10  10     4616.50     4983.10    248.36 o 
   1  10  10    10388.82    10405.95    388.96 o 
   2  10  10      978.16     1045.74    165.58 o 
   3  10  10      367.15      332.47     56.90 o 
  -7  11  10       26.21      -21.51     32.28 o 
  -6  11  10      202.66      144.84     43.10 o 
  -5  11  10      601.00      566.73     60.80 o 
  -4  11  10     1914.79     1918.64    101.89 o 
  -3  11  10     1893.70     1925.25     87.63 o 
  -2  11  10     6519.23     6500.72    181.58 o 
  -1  11  10      955.82      880.29     69.12 o 
   0  11  10     1023.28      928.04    115.55 o 
   1  11  10        6.83      -23.18     48.20 o 
   2  11  10     2893.46     3138.63    204.45 o 
  -6  12  10      232.10      200.84     53.78 o 
  -5  12  10     1629.27     1613.12     97.88 o 
  -4  12  10       25.23      -25.58     27.88 o 
  -3  12  10      301.04      278.50     43.13 o 
  -2  12  10      371.31      393.66     45.10 o 
  -1  12  10     4483.42     4376.11    155.94 o 
   0  12  10      957.66      912.76    106.42 o 
   1  12  10     6099.07     6192.24    289.65 o 
   2  12  10     1007.23      921.78    111.49 o 
  -5  13  10     3066.58     3032.69    181.35 o 
  -4  13  10     1186.18     1151.82     99.60 o 
  -3  13  10      392.38      425.53     65.95 o 
  -2  13  10     4025.25     3985.93    180.10 o 
  -1  13  10       50.57      110.98     41.76 o 
   0  13  10       37.91       45.24     48.60 o 
   1  13  10      255.26      249.81     61.17 o 
  -4  14  10     2388.58     2050.83    132.52 o 
  -3  14  10      152.20       50.59     43.14 o 
  -2  14  10     1062.22      967.39     90.57 o 
  -1  14  10     2650.88     2649.00    194.54 o 
   0  14  10       68.05       59.31     44.07 o 
  -7   0  11     9918.50    10667.21    457.81 o 
  -5   0  11     5441.50     5510.23    219.93 o 
  -3   0  11     2063.33     2184.26    272.01 o 
  -1   0  11     6263.86     6743.71    303.45 o 
   1   0  11     1949.36     2000.24    166.36 o 
   3   0  11      566.35      641.10     99.95 o 
  -8   1  11     1182.34     1130.72     79.45 o 
  -7   1  11       25.93       63.38     34.26 o 
  -6   1  11     2357.61     2343.51     98.90 o 
  -5   1  11       89.53       92.72     29.53 o 
  -4   1  11    12817.92    13364.58    259.87 o 
  -3   1  11      199.74      166.10     45.82 o 
  -2   1  11     3371.02     3688.24    153.45 o 
  -1   1  11      856.50      973.96     83.50 o 
   0   1  11      105.85        3.68     42.75 o 
   1   1  11     1360.21     1349.65     95.76 o 
   2   1  11        2.08      -43.36     43.36 o 
   3   1  11       95.47       69.48     53.62 o 
  -8   2  11       21.90       59.14     38.04 o 
  -7   2  11     6567.12     6589.90    205.38 o 
  -6   2  11      360.17      361.64     49.46 o 
  -5   2  11     2808.74     2832.45    118.25 o 
  -4   2  11      942.42      985.00     72.64 o 
  -3   2  11     1904.29     1887.15    109.59 o 
  -2   2  11     1597.04     1692.06    104.97 o 
  -1   2  11     6086.74     6482.63    210.66 o 
   0   2  11      168.97      200.01     46.22 o 
   1   2  11      968.83      895.36     97.70 o 
   2   2  11     4913.89     5186.80    193.91 o 
   3   2  11      420.75      364.44     70.27 o 
  -8   3  11       43.05      110.78     41.24 o 
  -7   3  11     2184.18     2123.87    115.42 o 
  -6   3  11     2019.95     2159.21    103.17 o 
  -5   3  11       50.55       29.32     49.82 o 
  -4   3  11     4272.90     4485.98    165.87 o 
  -3   3  11      101.82       41.09     48.86 o 
  -2   3  11     2570.65     2525.32    127.58 o 
  -1   3  11     5190.62     5596.95    195.01 o 
   0   3  11       45.04      -15.70     52.96 o 
   1   3  11     4607.79     4653.13    180.27 o 
   2   3  11      215.40       99.11     42.15 o 
   3   3  11     1706.61     1875.59    134.02 o 
  -8   4  11      481.30      472.62     75.25 o 
  -7   4  11     1763.55     1784.97     94.72 o 
  -6   4  11     1467.50     1500.30    130.33 o 
  -5   4  11       15.94       -6.29     29.22 o 
  -4   4  11        3.38      -30.37     30.37 o 
  -3   4  11        4.37      -21.76     43.13 o 
  -2   4  11     3298.11     3242.14    165.18 o 
  -1   4  11     1053.62     1060.23     85.46 o 
   0   4  11      939.49     1119.26     88.10 o 
   1   4  11     2234.61     2476.38    151.65 o 
   2   4  11     8116.71     8556.53    296.96 o 
   3   4  11     1157.43     1253.09    113.25 o 
  -8   5  11      420.78      418.57     92.95 o 
  -7   5  11     3415.52     3436.73    146.42 o 
  -6   5  11      698.40      736.86     63.50 o 
  -5   5  11      122.48       40.94     29.67 o 
  -4   5  11       60.81       29.18     36.78 o 
  -3   5  11       32.73      -24.35     53.08 o 
  -2   5  11     1114.64     1150.31    101.18 o 
  -1   5  11     6851.55     7281.86    330.35 o 
   0   5  11     2707.49     2894.26    161.85 o 
   1   5  11     2782.39     2886.62    162.53 o 
   2   5  11        4.09      104.04     45.34 o 
   3   5  11     2017.61     2259.50    179.52 o 
  -7   6  11       64.91        8.51     42.86 o 
  -6   6  11       47.02       46.32     37.11 o 
  -5   6  11       62.20       37.58     33.71 o 
  -4   6  11      210.13      168.76     40.86 o 
  -3   6  11     1931.33     1731.38    144.67 o 
  -2   6  11     1034.74     1019.58    192.19 o 
  -1   6  11      705.16      779.29    105.59 o 
   0   6  11     2213.53     2097.10    167.32 o 
   1   6  11     2778.70     2921.63    199.14 o 
   2   6  11     7994.62     8584.68    357.74 o 
   3   6  11     3388.66     3372.70    184.80 o 
  -7   7  11     1232.81     1284.78    111.66 o 
  -6   7  11        7.52       -5.72     34.24 o 
  -5   7  11      407.94      366.27     45.46 o 
  -4   7  11     1982.28     2081.51    101.36 o 
  -3   7  11     3220.06     3380.88    163.21 o 
  -2   7  11      109.16       74.42     77.16 o 
  -1   7  11     7980.90     8193.30    337.99 o 
   0   7  11     5008.51     5151.31    262.40 o 
   1   7  11     1250.93     1185.38    259.90 o 
   2   7  11       13.83      -10.07     43.91 o 
  -7   8  11     1805.23     2076.18    154.29 o 
  -6   8  11     1597.63     1638.64    123.08 o 
  -5   8  11     1249.42     1415.25     99.67 o 
  -4   8  11      241.78      225.38     48.68 o 
  -3   8  11     2395.07     2425.25    138.08 o 
  -2   8  11      140.38       14.26     52.87 o 
  -1   8  11     2438.44     2551.08    180.15 o 
   0   8  11     1663.70     1663.48    147.89 o 
   1   8  11     1370.72     1545.61    366.82 o 
   2   8  11     3020.10     3200.14    176.08 o 
  -6   9  11        8.86       -8.07     45.69 o 
  -5   9  11     3590.68     3795.89    161.15 o 
  -4   9  11     4553.48     4641.06    154.02 o 
  -3   9  11     4201.95     4161.98    160.19 o 
  -2   9  11      333.96      389.65     98.61 o 
  -1   9  11      805.72      823.15    107.51 o 
   0   9  11     1172.08     1121.41    123.41 o 
   1   9  11       97.22      133.59     92.90 o 
  -5  10  11     1296.26     1216.52    109.16 o 
  -4  10  11       41.06       75.09     50.95 o 
  -3  10  11      617.74      610.35     64.25 o 
  -2  10  11     3793.49     3837.99    174.69 o 
  -1  10  11     1924.23     1898.61    163.60 o 
   0  10  11     1277.30     1129.99    124.21 o 
   1  10  11        2.85      -54.82     54.82 o 
  -5  11  11     5799.55     6514.41    338.07 o 
  -4  11  11     2063.43     2152.41    122.32 o 
  -3  11  11     4763.06     5090.54    214.60 o 
  -2  11  11      826.54      691.19     67.48 o 
  -1  11  11       48.55       53.17     55.55 o 
   0  11  11       12.04       19.34     54.62 o 
  -3  12  11       36.53       38.77     46.37 o 
  -2  12  11     4605.72     4935.34    349.27 o 
  -6   0  12     1758.40     1696.26    127.34 o 
  -4   0  12      538.58      471.55     76.66 o 
  -2   0  12        0.82        0.86     50.34 o 
   0   0  12     1009.25     1242.23    141.62 o 
  -6   1  12      269.15      218.94     45.25 o 
  -5   1  12     3677.36     3792.68    133.24 o 
  -4   1  12        4.17      -27.82     27.82 o 
  -3   1  12      268.85      270.80     51.64 o 
  -2   1  12      926.66      853.93     80.73 o 
  -1   1  12      373.37      432.42     63.16 o 
   0   1  12        7.58      -13.19     34.77 o 
   1   1  12     5287.32     5409.84    205.71 o 
  -6   2  12     1269.82     1273.90     79.48 o 
  -5   2  12     1286.56     1243.64     77.39 o 
  -4   2  12       27.49      -34.52     34.52 o 
  -3   2  12     1597.44     1498.09    104.95 o 
  -2   2  12       10.42      -38.63     38.63 o 
  -1   2  12     1105.17     1107.13     91.41 o 
   0   2  12        2.89       27.20     71.45 o 
   1   2  12      956.99      959.04     89.95 o 
  -6   3  12      751.71      771.81     68.04 o 
  -5   3  12     1887.78     1817.88    113.82 o 
  -4   3  12     1253.20     1287.68     80.09 o 
  -3   3  12     1437.09     1527.69    111.92 o 
  -2   3  12     6186.16     6802.64    240.06 o 
  -1   3  12     2638.04     2791.60    142.41 o 
   0   3  12     1004.52      994.74     89.63 o 
   1   3  12     1970.21     2278.54    172.09 o 
  -6   4  12      863.61      910.40     79.95 o 
  -5   4  12     6066.88     6482.99    213.30 o 
  -4   4  12      522.03      520.92     61.82 o 
  -3   4  12     2415.34     2427.43    150.30 o 
  -2   4  12      149.02      117.44     48.49 o 
  -1   4  12     3092.18     3538.71    160.83 o 
   0   4  12      905.35      932.72    152.40 o 
   1   4  12     6110.47     6473.94    263.24 o 
  -6   5  12      427.97      410.84     51.33 o 
  -5   5  12       45.03       47.02     37.85 o 
  -4   5  12     2672.55     2781.01    124.72 o 
  -3   5  12     2028.43     2125.37    139.81 o 
  -2   5  12    11419.93    11903.96    358.90 o 
  -1   5  12     3012.09     3328.35    180.25 o 
   0   5  12     2177.29     2271.98    152.65 o 
  -5   6  12     2864.76     2993.95    157.37 o 
  -4   6  12     2674.42     2693.35    155.99 o 
  -3   6  12     1844.75     1807.79    129.87 o 
  -2   6  12       72.07      -47.00     56.94 o 
  -1   6  12     1237.00     1155.57    133.91 o 
   0   6  12     2356.74     2414.66    154.89 o 
  -5   7  12      436.01      425.69     85.78 o 
  -4   7  12      887.08     1064.17     86.76 o 
  -3   7  12     1944.24     1746.27    125.73 o 
  -2   7  12     5198.55     5330.67    274.11 o 
  -1   7  12     1781.77     1898.04    163.88 o 
  -4   8  12     2403.27     2493.59    128.31 o 
  -3   8  12      111.78      121.12     48.72 o 
  -2   8  12       17.26       -4.84     53.14 o 
                                                 
